# Supplementary material for: The state of the art in Blue Amazon biodiversity: Protocol for a systematic review
Source: MethodsX. 2025 Aug 9;15:103561. doi: 10.1016/j.mex.2025.103561 (PMC12391568; doi:10.1016/j.mex.2025.103561)
Supplement: Supplementary file 1 [file mmc1.xlsx]

## Sheet: WG1_Microrganisms
Source	Search_strategy
Web of Science	((((ALL=(VIRIOPLANKTON)) AND ALL=(brazil)) NOT ALL=(lakes)) NOT ALL=(reservoir)) NOT ALL=(freshwater)
Web of Science	(((((((((((((ALL=(marine virus)) AND ALL=(brasil)) OR ALL=(marine virus)) AND ALL=(brazil)) NOT ALL=(lake)) NOT ALL=(lago)) NOT ALL=(rio)) NOT ALL=(river))) NOT ALL=(soil)) NOT ALL=(disease)) NOT ALL=(influenza)) NOT ALL=(gripe)) NOT ALL=(doença)
Web of Science	(((((((((((((ALL=(virus-like particles)) AND ALL=(brasil)) OR ALL=(virus-like particle)) AND ALL=(brazil)) NOT ALL=(lake)) NOT ALL=(lago)) NOT ALL=(rio)) NOT ALL=(river))) NOT ALL=(soil)) NOT ALL=(disease)) NOT ALL=(influenza)) NOT ALL=(gripe)) NOT ALL=(doença)
Web of Science	(((((((((((((ALL=(virus marinho)) AND ALL=(brasil)) OR ALL=(virus marinho)) AND ALL=(brazil)) NOT ALL=(lake)) NOT ALL=(lago)) NOT ALL=(rio)) NOT ALL=(river))) NOT ALL=(soil)) NOT ALL=(disease)) NOT ALL=(influenza)) NOT ALL=(gripe)) NOT ALL=(doença)
Web of Science	(((((((((((((ALL=(virus oceans)) AND ALL=(brasil)) OR ALL=(virus oceans)) AND ALL=(brazil)) NOT ALL=(lake)) NOT ALL=(lago)) NOT ALL=(rio)) NOT ALL=(river))) NOT ALL=(soil)) NOT ALL=(disease)) NOT ALL=(influenza)) NOT ALL=(gripe)) NOT ALL=(doença)
Science Direct	("Virioplankton" OR "marine virus" OR "virus oceano") AND ("brasil" OR "brazil")
Science Direct	("Virus-like particle) AND ("brazil") AND ("marine")
Google Schoolar	VIRIOPLANKTON AND "BRAZIL" -pond -river -freshwater
Google Schoolar	marine virus AND "BRAZIL" -lake -freshwater -river
Google Schoolar	virus marinho
Google Schoolar	virus AND "oceano" AND "BRASIL" -chikungunya -zika -influenza -covid -saúde -terra
Google Schoolar	diversidade viral AND "oceano"
Google Schoolar	viral diversity AND "ocean" AND "Brazil" -freshwater -pond -river
Google Schoolar	virioplâncton
Web of Science	“virioplâncton”
Web of Science	((((ALL=(BACTERIOPLANKTON) AND ALL=(brazil)) NOT ALL=(lakes)) NOT ALL=(reservoir))
Science Direct	((((ALL=(microbial diversity)) AND ALL=(brazil) AND ALL = (marine)) NOT ALL=(lake)) NOT ALL=(river)) NOT ALL=(freshwater)
Science Direct	("bacterioplankton" OR "marine microbial diversity" OR "heterotrophic bacteria") AND ("brazil") AND NOT ("river" OR "freshwater" OR "reservoir" OR "pond")
Google Schoolar	("bacterioplâncton " OR "bactéria heterotrófica") AND ("brasil") AND ("marinho" OR "oceano")
Google Schoolar	bacterioplankton AND "brazil" -pond -freshwater -reservoir
Google Schoolar	microbial community diversity "marine" "brazil" -freshwater -pond -soil -river
Google Schoolar	marine microbiome "brazil" -freshwater -pond -soil -river
Google Schoolar	microbial plankton "brazil" -freshwater -pond -soil -river
Google scholar	marine bacterium AND "brazil" -freshwater -pond -reservoir -soil
Web of Science	((((ALL=(BACTERIOPLANKTON)) AND ALL=(brazil)) NOT ALL=(lakes)) NOT ALL=(reservoir)) NOT ALL=(freshwater)
Google Scholar	marine bacterium AND "brazil" -freshwater -pond -reservoir -soil
Google Scholar	“bacterioplankton” AND "brazil" -pond -freshwater -reservoir
Web of Science	((((ALL=(microbial diversity)) AND ALL=(brazil) AND ALL = (marine)) NOT ALL=(lake)) NOT ALL=(river)) NOT ALL=(freshwater)
Web of Science	(((((((((((ALL=(Archaea)) AND ALL=(Brazil))) NOT ALL=(human)) NOT ALL=(soil)) NOT ALL=(insect)) NOT ALL=(vegetation)) NOT ALL=(health))))) AND AB=(archaea)
Web of Science	(((((((((ALL=(Archaea)) AND ALL=(Brazil))) NOT ALL=(human)) NOT ALL=(soil)) NOT ALL=(insect)) NOT ALL=(vegetation)) NOT ALL=(health)) AND AB=(archaea)) AND TI=(archaea)
Google Scholar	archaea AND "Brazil" AND lagoon OR "estuary" AND -soil AND -health AND -insect
Google Scholar	archaea AND "Brasil" AND lagoon OR "estuary" AND -soil AND -health AND -insect
Science Direct	archaea AND brazil AND -human AND -soil AND -insect AND -vegetation AND -health
Science Direct	archaea AND "Brazil" AND lagoon OR "estuary" AND -soil AND -health AND -insect

## Sheet: WG1_SearchStringsGlossary
Search Platform	Taxa	Location	Ecossystem	Exclusion
Google scholar	marine bacterium, bacterioplankton, archaea, virioplankton, marine virus, virus, diversidade viral, viral diversity, virioplâncton, bacterioplâncton, microbial community diversity, marine microbiome, microbial plankton	Brazil, Brasil	marine, ocean, marinho, lagoon, estuary	freshwater, pond, reservoir, soil, health, insect, covid, zika, chikugunya, influenza, saúde, terra, river
Science Direct	Virioplankton, Virus-like particle, microbial diversity, bacterioplankton, archaea, microbial diversity, heterotrophic bacteria	Brazil, Brasil	marine	lake, river, freshwater, reservoir, pond
Web of Science	marine virus, virus-like particles, virus, virioplâncton, bacterioplankton, microbial diversity Archaea	Brazil, Brasil	marine, oceans	lake, river, freshwater, reservoir, pond, soil, diseas, influenza, gripe, doença, human

## Sheet: WG2_floras
Source	Search_strategy
Scholar Google	Restinga, Brasil, Brazil -fauna, -animais, -animals
Web of Science	(((((((ALL=(restinga)) AND ALL=(brazil)) OR ALL=(brasil)) AND ALL=(vegetation)) OR ALL=(vegetação)) NOT ALL=(fauna)) NOT ALL=(animals)) NOT ALL=(animais)
Web of Science	TI=(restinga)
Web of Science	((ALL=(seaweed* OR macroalga*)) AND ALL=(bra?il)) NOT ALL=(stream)
Science Direct	(seaweed OR macroalgae) AND (brazil OR brasil) AND species AND list
Science Direct	Title, abstract, keywords:(seaweed OR macroalgae) AND brazil AND diversity
Scholar Google	brazil diversity seaweed OR macroalgae -Antarctica
Scholar Google	allintitle: brazil seaweed OR macroalgae -Antarctica
Web of Science	(((ALL=(mangrove OR mangue*)) AND ALL=(bra?il)) AND ALL=(tree OR árvore*))
Science Direct	(mangrove OR mangue) AND (brazil Or brasil)
Scholar Google	allintitle: mangrove, brazil
Science Direct	(seagrass OR fanerógama marinha) AND (brazil OR brasil)
Scholar Google	allintitle: seagrass brazil
Scholar Google	"fanerógama marinha"
Web of Science	ALL=((salt marsh OR marisma) AND (brazil OR brasil))
Science Direct	Title, abstract, keywords: (salt marsh OR marisma) AND (brazil OR brasil)
Web of Science	((ALL=((seaweed* OR macroalga*))) AND ALL=(bra?il)) NOT ALL=(stream)
Web of Science	(ALL=((seagrass OR fanerógama marinha))) AND ALL=((brazil OR brasil))

## Sheet: WG2_SearchStringsGlossary
Search Platform	Taxa	Location	Ecossystem	Exclusion
Scholar Google	Restinga, seaweed, macroalgae, seagrass, fanerógama marinha, mangrove	Brazil, Brasil	marinha	fauna, animais, animals, Antarctica
Science Direct	Seaweed, macroalgae, mangue, mangrove, seagrass, fanerogamá marinha	Brazil, Brasil	Salt Marsh, Marisma, Marinha
Web of Science	Restinga, seaweed, macroalgae, mangue, mangrove, macroalgae, fanerógama marinha	Brazil, Brasil	Marinha, Salt Marsh, Marisma	steam, tree, árvore,

## Sheet: WG3_phytoplankton
Source	Search_strategy
Web of Science	((((ALL=(phytoplankton)) OR ALL=(microalgae)) AND ALL=(brazil)) OR ALL=(brasil)) AND ALL=(marine)
Web of Science	(ALL=(phytoplankt*) OR ALL=(microalg*) OR ALL=(fitoplânct*) OR ALL=(microalg*)) AND (ALL=(brazil*) OR ALL=(brasil*)) AND (ALL=(marine) OR ALL=(ocean*) OR ALL=(oceano) OR ALL=(oceanic) OR ALL=(oceânico) OR ALL=(Sea))
Science direct	("phytoplankton" OR "microalgae") AND ("brazil" OR "brazilian") AND ("marine" OR "ocean") NOT ("reservoir" OR "freshwater")
Web of Science	(ALL=(phytoplankt*) OR ALL=(microalg*) OR ALL=(fitoplânct*) OR ALL=(microalg*)) AND (ALL=(Structure) OR ALL=(composition)) AND (ALL=(brazil*) OR ALL=(brasil*)) AND (ALL=(marine) OR ALL=(ocean*) OR ALL=(oceano) OR ALL=(oceanic) OR ALL=(oceânico) OR ALL=(Sea))
Web of Science	(ALL=(Diatom*) OR ALL=(Diatomácea*)) AND (ALL=(brazil*) OR ALL=(brasil*)) AND (ALL=(marine) OR ALL=(ocean*) OR ALL=(oceano) OR ALL=(oceanic) OR ALL=(oceânico) OR ALL=(Sea))
Web of Science	(ALL=(Dinoflagellat*) OR ALL=(Dinoflagelad*)) AND (ALL=(brazil*) OR ALL=(brasil*)) AND (ALL=(marine) OR ALL=(ocean*) OR ALL=(oceano) OR ALL=(oceanic) OR ALL=(oceânico) OR ALL=(Sea))
Web of Science	(ALL=(Cyanobacteria*) OR ALL=(Cyanophyt*) OR ALL=(Cianobactéria*) OR ALL=(Cianofícea*)) AND (ALL=(brazil*) OR ALL=(brasil*)) AND (ALL=(marine) OR ALL=(ocean*) OR ALL=(oceano) OR ALL=(oceanic) OR ALL=(oceânico) OR ALL=(Sea))
Web of Science	(ALL=(Coccolithophor*) OR ALL=(Coccolitoforídeo*)) AND (ALL=(brazil*) OR ALL=(brasil*)) AND (ALL=(marine) OR ALL=(ocean*) OR ALL=(oceano) OR ALL=(oceanic) OR ALL=(oceânico) OR ALL=(Sea))
Web of Science	(ALL=(Silicoflagellat*) OR ALL=(Silicoflagelad*)) AND (ALL=(brazil*) OR ALL=(brasil*)) AND (ALL=(marine) OR ALL=(ocean*) OR ALL=(oceano) OR ALL=(oceanic) OR ALL=(oceânico) OR ALL=(Sea))
Web of Science	(ALL=(Cryptophyt*) OR ALL=(Criptófit*)) AND (ALL=(brazil*) OR ALL=(brasil*)) AND (ALL=(marine) OR ALL=(ocean*) OR ALL=(oceano) OR ALL=(oceanic) OR ALL=(oceânico) OR ALL=(Sea))
Web of Science	(ALL=(Euglenophyt*) OR ALL=(Euglenófit*)) AND (ALL=(brazil*) OR ALL=(brasil*)) AND (ALL=(marine) OR ALL=(ocean*) OR ALL=(oceano) OR ALL=(oceanic) OR ALL=(oceânico) OR ALL=(Sea))
Web of Science	(ALL=(Chlorophyt*) OR ALL=(Clorófit*)) AND (ALL=(brazil*) OR ALL=(brasil*)) AND (ALL=(marine) OR ALL=(ocean*) OR ALL=(oceano) OR ALL=(oceanic) OR ALL=(oceânico) OR ALL=(Sea))
Web of Science	(ALL=(Prasinophyt*) OR ALL=(Prasinófit*)) AND (ALL=(brazil*) OR ALL=(brasil*)) AND (ALL=(marine) OR ALL=(ocean*) OR ALL=(oceano) OR ALL=(oceanic) OR ALL=(oceânico) OR ALL=(Sea))
Web of Science	(ALL=(Haptophyt*) OR ALL=(Haptófit*)) AND (ALL=(brazil*) OR ALL=(brasil*)) AND (ALL=(marine) OR ALL=(ocean*) OR ALL=(oceano) OR ALL=(oceanic) OR ALL=(oceânico) OR ALL=(Sea))
Web of Science	(ALL=(Dinophyta) OR ALL=(Dinophyceae) OR ALL=(Bacillariophyta) OR ALL=(Bacillariophyceae) OR ALL=(Coscinodiscophyceae) OR ALL=(Fragilariophyceae)) AND (ALL=(brazil*) OR ALL=(brasil*)) AND (ALL=(marine) OR ALL=(ocean*) OR ALL=(oceano) OR ALL=(oceanic) OR ALL=(oceânico) OR ALL=(Sea))
Science direct	(Diatom OR Bacillariophyceae OR Bacillariophyta) AND ("brazil" OR "brazilian") AND ("marine" OR "ocean") NOT ("reservoir" OR "freshwater")
Science direct	(Dinoflagelados OR Dinoflagellates) AND ("brazil" OR "brazilian") AND ("marine" OR "ocean") NOT ("reservoir" OR "freshwater")
Science direct	(Cyanobacteria OR Cyanophyta) AND ("brazil" OR "brazilian") AND ("marine" OR "ocean") NOT ("reservoir" OR "freshwater")
Science direct	(Coccolithophore OR coccolithophorids) AND ("brazil" OR "brazilian") AND ("marine" OR "ocean") NOT ("reservoir" OR "freshwater")
Science direct	(Chlorophyta) AND ("brazil" OR "brazilian") AND ("marine" OR "ocean") NOT ("reservoir" OR "freshwater")
Science direct	(Dinophyta OR Dinophyceae OR Fragilariophyceae OR Coscinodiscophyceae) AND ("brazil" OR "brazilian") AND ("marine" OR "ocean") NOT ("reservoir" OR "freshwater")
Google Scholar	allintitle: phytoplankton brazil -reservoir -reservoirs -freshwater
Google Scholar	allintitle: fitoplâncton brasil -reservatório -reservatórios
Google Scholar	allintitle: microalgae, brazilian
Google Scholar	allintitle: Diatom Brazil -reservoir -reservoirs -freshwater
Google Scholar	allintitle: Diatomácea Brasil
Google Scholar	allintitle: Diatomáceas Brasil -"bacia hidrográfica" -"bacias hidrográficas" -"reservatório" -"reservatórios" -"bacia" -riacho
Google Scholar	allintitle: Dinoflagellata Brazil -reservoir -reservoirs -freshwater -floodplain
Google Scholar	allintitle: Dinophyceae Brazil -reservoir -reservoirs -freshwater -floodplain
Google Scholar	allintitle: Dinophyta Brazil -reservoir -reservoirs -freshwater -floodplain
Google Scholar	allintitle: Dinophyta Brazilian -reservoir -reservoirs -freshwater -floodplain
Google Scholar	allintitle: dinoflagelado brasil
Google Scholar	allintitle: dinoflagelados brasil
Google Scholar	allintitle: Cyanobacteria Brazil -freshwater -reservoir -reservoirs -floodplain
Google Scholar	allintitle: Cyanobacteria Brazilian -freshwater -reservoir -reservoirs -floodplain -freshwaters
Google Scholar	allintitle: Cyanobacteria Brasil -reservatório -reservatórios -bacia
Google Scholar	allintitle: Cianobactéria Brasil -reservatório -reservatórios -bacia
Google Scholar	allintitle: coccolithophorids Brazil
Google Scholar	allintitle: coccolithophores Brazil
Google Scholar	allintitle: Prymnesiophyceae Brazil
Google Scholar	allintitle: Haptophyta Brazil
Google Scholar	allintitle: cocolitoforídeos Brasil
Google Scholar	allintitle: cocolitóforos Brasil
Google Scholar	allintitle: Dictyochophyceae Brazil
Google Scholar	allintitle: Silicoflagellates Brazil
Google Scholar	allintitle: Silicoflagelados Brasil
Google Scholar	allintitle: cryptophyta brazil
Google Scholar	allintitle: cryptophyceae brazil
Google Scholar	allintitle: cryptophyceae brasil
Google Scholar	allintitle: criptófitas brasil
Google Scholar	allintitle: euglenophyta brazil -freshwater -reservoir -resevoirs
Google Scholar	allintitle: euglenófita brasil -freshwater -reservoir -resevoirs
Google Scholar	allintitle: chlorophyta brazil -freshwater -reservoir -reservoirs -floodplain
Google Scholar	allintitle: chlorophyceae brazil -freshwater -reservoir -reservoirs -floodplain -benthic -benthos -benthonic -macroalgae
Google Scholar	allintitle: microalgae brazil
Google Scholar	allintitle: microalgas brasil
Google Scholar	allintitle: phytoplanktonic brazil -reservoir -freshwater
Google Scholar	allintitle: fitoplanctônica brasil -reservatório -reservatórios -limnótico -limno -"água doce"

## Sheet: WG3_SearchStringsGlossary
Source	Taxa	Location	Ecossystem	Exclusion
Google Scholar	Phytoplankton, Fitoplâncton, Microalgae, Diatom, Diatomácea, Dinoflagellata, Dinophyceae, Dinophyta, Dinoflagelado, Cyanobacteria, Cianobactéria Coccolithophorids, Coccolithophores, Prymnesiophyceae, Hpatophyta, Dictyochophyceae, Silicoflagellates, Silicoflagelados, Cryptophyta, Cryptophyceae, Criptófitas, Euglenófita, Euglenophyta, Chlorophyta, Chlorophyceae, Microalga	Brazil, Brasil	planktonic, plankton	reservoir, freshwater, reservatório, bacia hidrográfica, floodplain, bacia
Science direct	Phytoplankton, Microalgae, Diatom, Bacillariophyceae, Bacillariophyta, Dinoflagelados, Dinoflagellates, Cyanobacteria, Cyanophyta, Coccolithophore, Coccolithophorids, Chlorophyta, Dinophyta, Dinophyceae	Brazil, Brasil, Brazilian	Marine, Ocean	reservoir, freshwater
Web of Science	Phytoplankton, Fitoplâncton, Microalgae, Diatom, Diatomácea, Dinoflagellata, Dinophyceae, Dinophyta, Dinoflagelado, Cyanobacteria, Cianobactéria Coccolithophorids, Coccolithophores, Prymnesiophyceae, Hpatophyta, Dictyochophyceae, Silicoflagellates, Silicoflagelados, Cryptophyta, Cryptophyceae, Criptófitas, Euglenófita, Euglenophyta, Chlorophyta, Chlorophyceae, Microalga	Brazil, Brasil, Brazilian	Marine, Ocean, Sea

## Sheet: WG4_SearchStringsGlossary
Source	Search_strategy
Web of Science	((((((ALL=(ZOOPLANKTON)) OR ALL=(ZOOPLÂNCTON)) AND ALL=(BRAZIL)) OR ALL=(BRASIL)) AND ALL=(MARINE)) NOT ALL=(RESEVOIR)) NOT ALL=(POND)
Web of Science	(((ALL=(NEW OCCURENCE)) OR ALL=(NEW RECORD)) AND ALL=(ZOOPLANKTON)) AND ALL=(BRAZIL)
Web of Science	(((ALL=(NEW OCCURENCE)) OR ALL=(NEW RECORD)) AND ALL=(PLANKTONIC)) AND ALL=(BRAZIL)
Web of Science	((ALL=(NEW SPECIE)) AND ALL=(ZOOPLANKTON)) AND ALL=(BRAZIL)
Web of Science	((((ALL=(FORAMINIFERA)) AND ALL=(BRAZIL)) NOT ALL=(BENTHIC)) NOT ALL=(BENTHOS)) NOT ALL=(PALEOCENE)
Web of Science	((((ALL=(TINTINNINA)) AND ALL=(BRAZIL)) NOT ALL=(RESERVOIR)) NOT ALL=(POND))
Web of Science	((((ALL=(TINTINIDS)) AND ALL=(BRAZIL)) NOT ALL=(RESERVOIR)) NOT ALL=(POND))
Web of Science	((((ALL=(CILIOPHORA)) AND ALL=(BRAZIL)) NOT ALL=(RESERVOIR)) NOT ALL=(POND))
Web of Science	((ALL=(Cnidaria)) AND ALL=(zooplankton)) AND ALL=(brazil)
Web of Science	((ALL=(medusa)) AND ALL=(zooplankton)) AND ALL=(brazil)
Web of Science	((ALL=(hydrozoa)) AND ALL=(zooplankton)) AND ALL=(brazil)
Web of Science	(ALL=(Ctenophora)) AND ALL=(brazil)
Web of Science	(ALL=(Chaetognatha)) AND ALL=(brazil)
Web of Science	(ALL=(Brachiopoda)) AND ALL=(brazil)
Web of Science	(ALL=(Tunicata)) AND ALL=(brazil)
Web of Science	(ALL=(Appendicularia)) AND ALL=(brazil)
Web of Science	((((ALL=(ichthyoplankton)) AND ALL=(BRAZIL)) NOT ALL=(FRESHWATER)) NOT ALL=(RESERVOIR)) NOT ALL=(POND)
Web of Science	(ALL=("Cephalochordata")) AND ALL=("brazil")
Web of Science	(ALL=("Cephalochordata")) AND ALL=("brasil")
Web of Science	(ALL=(Anfioxo)) AND ALL=(brasil)
Web of Science	(ALL=(amphioxus)) AND ALL=(brazil)
Web of Science	((ALL=(Echinodermata)) AND ALL=(plankton)) AND ALL=(brazil)
Web of Science	((ALL=(Echinodermata)) AND ALL=(larvae)) AND ALL=(brazil)
Web of Science	((ALL=(Echinodermata)) AND ALL=(larva)) AND ALL=(brasil)
Web of Science	((ALL=(Echinodermata)) AND ALL=(plâncton)) AND ALL=(brasil)
Web of Science	((ALL=(Echinodermata)) AND ALL=(plactônico)) AND ALL=(brasil)
Web of Science	((ALL=(Echinodermata)) AND ALL=(plactônico)) AND ALL=(brasil)
Web of Science	(ALL=( pluteus larvae)) AND ALL=(brazil)
Web of Science	(((ALL=(Nematoda)) AND ALL=(plankton*)) AND ALL=(brazil))
Web of Science	((((ALL=(free-living marine Nematodes)) AND ALL=(brazil)))) NOT ALL=(sediment)
Web of Science	((ALL=(Nematoda)) AND ALL=(Brasil)) AND ALL=(Plancton*)
Web of Science	((ALL=(Nematoda)) AND ALL=(Brasil)) AND ALL=(marinho)
Web of Science	((((ALL=(Bryozoa)) AND ALL=(larv*)) AND ALL=(bra?il)) NOT ALL=(sediment*)) NOT ALL=(benth*)
Web of Science	((((ALL=(Bryozoa)) AND ALL=(PLANKTONIC LARVAE) AND ALL=(bra?il)) ))
Web of Science	ALL=(cyphoanutes larvae)
Web of Science	(ALL=(phoronid*)) AND ALL=(bra?il)
Web of Science	((((ALL=(rotifera)) AND ALL=(bra?il)) NOT ALL=(freshwater)) NOT ALL=(fresh-water)) NOT ALL=(reservoir)
Web of Science	((((ALL=(rotifer*)) AND ALL=(bra?il)) NOT ALL=(freshwater)) NOT ALL=(fresh-water)) NOT ALL=(reservoir)
Web of Science	(ALL=(protozooplankton)) AND ALL=(bra?il)
Web of Science	(((((ALL=(protozoa)) AND ALL=(plankton)) AND ALL=(bra?il)) NOT ALL=(freshwater)) NOT ALL=(pond)) NOT ALL=(floodplain)
Web of Science	(((((ALL=(ciliates)) AND ALL=(plankton)) AND ALL=(bra?il)) NOT ALL=(freshwater)) NOT ALL=(pond)) NOT ALL=(floodplain)
Web of Science	(((((ALL=(protists)) AND ALL=(plankton)) AND ALL=(bra?il)) NOT ALL=(freshwater)) NOT ALL=(pond)) NOT ALL=(floodplain)
Web of Science	(((((ALL=(radiolarians)) AND ALL=(plankton)) AND ALL=(bra?il)) NOT ALL=(freshwater)) NOT ALL=(pond)) NOT ALL=(floodplain)
Web of Science	(((((ALL=(Nemertea)) AND ALL=(plankton)) AND ALL=(bra?il)) NOT ALL=(freshwater)) NOT ALL=(pond)) NOT ALL=(floodplain)
Web of Science	((ALL=(flatworms)) AND ALL=(plankton)) AND ALL=(brazil)
Web of Science	((ALL=(Polychaeta)) AND ALL=(plankton)) AND ALL=(brazil)
Web of Science	((ALL=(polychaeta)) AND ALL=(planktonic)) AND ALL=(bra?il)
Web of Science	((ALL=(Bivalvia)) AND ALL=(plankton)) AND ALL=(bra?il)
Web of Science	(ALL=(veliger)) AND ALL=(bra?il)
Web of Science	((ALL=(Mollusca)) AND ALL=(brazil)) AND ALL=(plankton)
Web of Science	(((((ALL=(Copepoda)) AND ALL=(Bra?il)) NOT ALL=(freshwater)) NOT ALL=(pond)) NOT ALL=(reservoir)) NOT ALL=(floodplain)
Web of Science	(((((ALL=(Poecilostomatoida)) AND ALL=(Bra?il)) NOT ALL=(freshwater)) NOT ALL=(pond)) NOT ALL=(reservoir)) NOT ALL=(floodplain)
Web of Science	(((((ALL=(Monstrilloida)) AND ALL=(Bra?il)) NOT ALL=(freshwater)) NOT ALL=(pond)) NOT ALL=(reservoir)) NOT ALL=(floodplain)
Web of Science	(((((ALL=(Calanoida)) AND ALL=(Bra?il)) NOT ALL=(freshwater)) NOT ALL=(pond)) NOT ALL=(reservoir)) NOT ALL=(floodplain)
Web of Science	(((((ALL=(Cyclopoida)) AND ALL=(Bra?il)) NOT ALL=(freshwater)) NOT ALL=(pond)) NOT ALL=(reservoir)) NOT ALL=(floodplain)
Web of Science	(((((ALL=(Harpacticoida)) AND ALL=(Bra?il)) NOT ALL=(freshwater)) NOT ALL=(pond)) NOT ALL=(reservoir)) NOT ALL=(floodplain)
Web of Science	((ALL=(Cirripedia)) AND ALL=(plankton)) AND ALL=(Bra?il)
Web of Science	((ALL=(Cirripedia)) AND ALL=(nauplius)) AND ALL=(Bra?il)
Web of Science	(ALL=(Pycnogonida)) AND ALL=(bra?il)
Web of Science	(ALL=(Facetotecta)) AND ALL=(bra?il)
Web of Science	((ALL=(Stomatopoda)) AND ALL=(bra?il)) AND ALL=(larvae)
Web of Science	((ALL=(Cumacea)) AND ALL=(bra?il)) AND ALL=(plankton)
Web of Science	((ALL=(Nebaliacea)) AND ALL=(bra?il))
Web of Science	(((((ALL=(Ostracoda)) AND ALL=(Bra?il)) NOT ALL=(freshwater)) NOT ALL=(fresh-water)) NOT ALL=(reservoir)) NOT ALL=(pond)
Web of Science	((ALL=(Isopoda)) AND ALL=(plankton)) AND ALL=(bra?il)
Web of Science	((((((((((ALL=(ISOPODA)) AND ALL=(BRAZIL)) NOT ALL=(terrestrial)) NOT ALL=(benthos)) NOT ALL=(benthic)) NOT ALL=(benthonic)) NOT ALL=(freshwater)) NOT ALL=(fresh-water)) NOT ALL=(reservoir)) NOT ALL=(pond)) NOT ALL=(substrate)
Web of Science	((ALL=(Amphipoda)) AND ALL=(Bra?il)) AND ALL=(plan?ton)
Web of Science	((ALL=(gammaridea)) AND ALL=(Bra?il)) AND ALL=(plankton)
Web of Science	((ALL=(hyperidea)) AND ALL=(Bra?il)) AND ALL=(plankton)
Web of Science	(ALL=(Euphausiacea)) AND ALL=(bra?il)
Web of Science	(ALL=(Euphausiids)) AND ALL=(bra?il)
Web of Science	(ALL=(krill)) AND ALL=(bra?il)
Web of Science	(ALL=(Mysid)) AND ALL=(BRA?IL)
Web of Science	(((((ALL=(Cladocera)) AND ALL=(BRA?IL)) NOT ALL=(freshwater)) NOT ALL=(fresh-water)) NOT ALL=(pond)) NOT ALL=(reservoir)
Web of Science	((ALL=(Decapoda)) AND ALL=(plankton)) AND ALL=(bra?il)
Science direct	("Zooplankton" OR "zooplâncton") AND ("brazil" OR "brasil") AND ("marine") AND NOT ("freshwater") AND NOT ("reservoir")
Science direct	("New occurence" OR "new record") AND ("brazil") AND ("zooplankton") AND NOT ("freshwater") AND NOT ("reservoir")
Science direct	("foraminifera") AND ("brazil") AND ("plankton") AND NOT ("benthos") AND NOT ("benthic") AND NOT ("sediment"))
Science direct	("tintinnina") AND ("brazil") AND NOT ("reservoir") AND NOT ("freshwater") AND NOT ("pond")
Science direct	("tintinnids") AND ("brazil") AND NOT ("reservoir") AND NOT ("freshwater") AND NOT ("pond")
Science direct	("ciliophora") AND ("brazil") AND NOT ("reservoir") AND NOT ("freshwater") AND NOT ("pond")
Science direct	("cnidaria") AND ("zooplankton") AND ("brazil") AND NOT ("reservoir") AND NOT ("freshwater") AND NOT ("pond")
Science direct	("medusa") AND ("zooplankton") AND ("brazil") AND NOT ("reservoir") AND NOT ("freshwater") AND NOT ("pond")
Science direct	("hydrozoa") AND ("zooplankton") AND ("brazil") AND NOT ("reservoir") AND NOT ("freshwater") AND NOT ("pond")
Science direct	("ctenophora") AND ("brazil") AND NOT ("reservoir") AND NOT ("freshwater") AND NOT ("pond")
Science direct	("chaetognatha") AND ("brazil") AND NOT ("reservoir") AND NOT ("freshwater") AND NOT ("pond")
Science direct	("brachiopoda") AND ("brazil") AND NOT ("reservoir") AND NOT ("freshwater") AND NOT ("pond")
Science direct	("tunicata") AND ("brazil") AND NOT ("reservoir") AND NOT ("freshwater") AND NOT ("pond")
Science direct	("Appendicularia") AND ("brazil") AND NOT ("reservoir") AND NOT ("freshwater") AND NOT ("pond")
Science direct	("ichthyoplankton") AND ("brazil") AND NOT ("reservoir") AND NOT ("freshwater") AND NOT ("pond")
Science direct	("Cephalochordata") AND ("brazil") AND NOT ("reservoir") AND NOT ("freshwater") AND NOT ("pond")
Science direct	("Amphioxus") AND ("brazil") AND NOT ("reservoir") AND NOT ("freshwater") AND NOT ("pond")
Science direct	("pluteus larvae") AND ("brazil") AND NOT ("reservoir") AND NOT ("freshwater") AND NOT ("pond")
Science direct	("echinodermata") AND ("plankton") AND ("brazil") AND NOT ("reservoir") AND NOT ("freshwater") AND NOT ("pond")
Science direct	("nematoda") AND ("plankton") AND ("brazil") AND NOT ("reservoir") AND NOT ("freshwater") AND NOT ("pond")
Science direct	("bryozoa") AND ("plankton") AND ("brazil") AND NOT ("reservoir") AND NOT ("freshwater") AND NOT ("pond")
Science direct	("cyphonautes larvae") AND ("brazil") AND NOT ("reservoir") AND NOT ("freshwater") AND NOT ("pond")
Science direct	(phoronida) AND (bra?il) AND NOT ("reservoir") AND NOT ("freshwater") AND NOT ("pond")
Science direct	("rotifera") AND ("brazil") AND NOT ("reservoir") AND NOT ("freshwater") AND NOT ("pond")
Science direct	("protozooplankton") AND ("brazil") AND NOT ("reservoir") AND NOT ("pond")
Science direct	("protozoa") AND ("brazil")AND ("plankton") AND ("marine") AND NOT ("reservoir") AND NOT ("freshwater")
Science direct	("ciliates") AND ("brazil")AND ("plankton") AND NOT ("reservoir") AND NOT ("freshwater")
Science direct	("protists") AND ("brazil")AND ("plankton") AND NOT ("reservoir") AND NOT ("freshwater")
Science direct	("radiolarians") AND ("brazil")AND ("plankton") AND NOT ("freshwater") AND NOT ("benthos") AND NOT ("paleontology")
Science direct	("nemertea") AND ("brazil")AND ("plankton") AND NOT ("freshwater") AND NOT ("benthos") AND NOT ("paleontology")
Science direct	("flatworms") AND ("brazil")AND ("plankton") AND NOT ("freshwater") AND NOT ("benthos") AND NOT ("paleontology")
Science direct	("polychaeta") AND ("brazil")AND ("plankton") AND NOT ("freshwater") AND NOT ("benthos")
Science direct	((ALL=(Bivalvia)) AND ALL=(plankton)) AND ALL=(bra?il)
Science direct	("bivalvia") AND ("brasil")AND ("plâncton") AND NOT ("freshwater") AND NOT ("benthos")
Science direct	("veliger") AND ("brazil")AND ("plankton") AND NOT ("freshwater") AND NOT ("benthos")
Science direct	("mollusca") AND ("brazil")AND ("plankton") AND NOT ("freshwater") AND NOT ("benthos")
Science direct	("pteropoda") AND ("brazil")AND ("plankton") AND NOT ("freshwater") AND NOT ("benthos")
Science direct	("copepoda") AND ("brazil")AND ("plankton") AND NOT ("freshwater") AND NOT ("benthos")
Science direct	("copepoda") AND ("brasil")AND ("plâncton") AND NOT ("freshwater") AND NOT ("benthos")
Science direct	("Poecilostomatoida") AND ("brazil")AND ("plankton") AND NOT ("freshwater") AND NOT ("benthos")
Science direct	("Monstrilloida") AND ("brazil")AND ("plankton") AND NOT ("freshwater") AND NOT ("benthos")
Science direct	("Calanoida") AND ("brazil")AND ("plankton") AND NOT ("freshwater") AND NOT ("benthos")
Science direct	("Calanoida") AND ("brasil")AND ("plâncton") AND NOT ("freshwater") AND NOT ("benthos")
Science direct	("Cyclopoida") AND ("brazil")AND ("plankton") AND NOT ("freshwater") AND NOT ("benthos")
Science direct	("Harpacticoida") AND ("brazil")AND ("plankton") AND NOT ("freshwater") AND NOT ("benthos")
Science direct	("Cirripedia") AND ("brazil")AND ("plankton") AND NOT ("freshwater") AND NOT ("benthos")
Science direct	("Cirripedia") AND ("nauplius")AND ("brazil")AND ("plankton") AND NOT ("freshwater") AND NOT ("benthos")
Science direct	("CUMACEA") AND ("brazil")AND ("plankton") AND NOT ("freshwater") AND NOT ("benthos")
Science direct	("OSTRACODA") AND ("brazil")AND ("plankton") AND NOT ("freshwater") AND NOT ("benthos")
Science direct	("ISOPODA") AND ("brazil")AND ("plankton") AND NOT ("freshwater") AND NOT ("benthos")
Science direct	("AMPHIPODA") AND ("brazil")AND ("plankton") AND NOT ("freshwater") AND NOT ("benthos")
Science direct	("EUPHAUSIACEA") AND ("brazil")AND ("plankton") AND NOT ("freshwater") AND NOT ("benthos")
Science direct	("Mysid") AND ("brazil")AND ("plankton") AND NOT ("freshwater") AND NOT ("benthos")
Science direct	("cladocera") AND ("brazil")AND ("plankton") AND NOT ("freshwater") AND NOT ("benthos")
Science direct	("decapoda") AND ("brazil")AND ("plankton") AND NOT ("freshwater") AND NOT ("benthos")
Science direct	("stomatopoda") AND ("brazil")AND ("plankton") AND NOT ("freshwater") AND NOT ("benthos")
Science direct	("hyperidae") AND ("brazil")AND ("plankton") AND NOT ("freshwater") AND NOT ("benthos")
Science direct	("gammaridae") AND ("brazil")AND ("plankton") AND NOT ("freshwater") AND NOT ("benthos")
Google Scholar	allintitle: zooplankton brazil -freshwater -pond -reservoir
Google Scholar	allintitle: zooplâncton brasil -freshwater -pond -reservoir -reservoirs
Google Scholar	allintitle: zooplâncton -rio -lagoa -reservatório -tese -dissertação -lago -reservatórios
Google Scholar	Tintinnina "Brazil" -freshwater -reservoir -reservoirs -pond
Google Scholar	Tintinnina "Brasil" -freshwater -reservoir -reservoirs -pond
Google Scholar	Tintinídeos "Brasil" -freshwater -reservoir -reservoirs -pond
Google Scholar	hydrozoa "brazil" "plankton" -benthos -reservoir -reservoirs -benthic -freshwater
Google Scholar	hydrozoa "brasil" "plâncton" -lago -lagoa -resevatorio
Google Scholar	allintitle: ctenophora brazil
Google Scholar	ctenophora "brasil" -lago -lagoa
Google Scholar	allintitle: Chaetognatha Brazil -freshwater -pond -reservoir -reservoirs
Google Scholar	Chaetognatha "brasil" "marinho"
Google Scholar	allintitle: tunicata brazil
Google Scholar	allintitle: appendicularia brazil
Google Scholar	appendicularia "brasil" -reservatório -lago -rio
Google Scholar	allintitle: ichthyoplankton brazil
Google Scholar	ICTIOPLÂNCTON "BRASIL" -lagoa -reservatorio -rio
Google Scholar	allintitle: rotifera brazil -freshwater -pond -reservoir
Google Scholar	allintitle: rotifera brasil -reservatório -lagoa
Google Scholar	protozooplankton "brazil" -lake -freshwater -reservoirs
Google Scholar	protozooplâncton "brasil" -reservatório -lagoa -lago
Google Scholar	polychaeta "plankton" "brazil" -benthos -benthic -benthonic -freshwater -sediment
Google Scholar	polychaeta "plâncton" "brasil" -bentos -bentônico -sedimento -lago -lagoa
Google Scholar	bivalvia "plankton" "brazil" -benthos -benthic -benthonic -sedimentary -rock -freshwater -reservoir
Google Scholar	bivalvia "plâncton" "brasil" -bentos -bentônico -sedimento -lagoa -reservatório -reservatórios
Google Scholar	allintitle: Copepoda Brazil -Benthos -Benthic -benthonic -sediment -freshwater -reservoir -lake -pond
Google Scholar	allintitle: Copepoda Brasil -lago -reservatório -reservatórios
Google Scholar	cirripedia larvae "brazil" -freshwater -reservoir -reservoirs
Google Scholar	allintitle: Cirripedia Brasil
Google Scholar	allintitle: Cumacea Brasil
Google Scholar	allintitle: Cumacea Plankton Brazil
Google Scholar	ostracoda "plankton" "brazil" -freshwater -reservoir -reservoirs -lake -pond -paleontology -paleo
Google Scholar	isopoda "plankton" "brazil" -freshwater -reservoir -reservoirs -lake -benthos -benthic -benthonic
Google Scholar	isopoda "plâncton" "brasil" -bentos -bentônico -sedimento -lagoa -reservatório -reservatórios
Google Scholar	amphipoda "brazil" "plankton" -benthic -benthos -sediment -reservoir -reservoirs -freshwater
Google Scholar	allintitle: decapoda brazil planktonic -benthic -benthos -sediment -reservoir -reservoirs -freshwater
Google Scholar	Decapoda "Planctônico" "Brasil" -reservatório -reservatórios -lagoa -lago
Google Scholar	allintitle: mysida brazil
Google Scholar	allintitle: Euphausiacea brazil

## Sheet: WG4_Zooplankton
Source	Search_strategy	Taxa	Location	Ecossystem	Exclusion
Web of Science	((((((ALL=(ZOOPLANKTON)) OR ALL=(ZOOPLÂNCTON)) AND ALL=(BRAZIL)) OR ALL=(BRASIL)) AND ALL=(MARINE)) NOT ALL=(RESEVOIR)) NOT ALL=(POND)	Zooplankton, Zooplâncton, Foraminifera, Tintinnina, Tintinids, Ciliophora, Cnidaria, Medusa, Hydrozoa, Ctenophora, Chaetognatha, Brachiopoda, Tunicata, Appendicularia, Cephalochordata, Ichtyoplankton, Afioxo Amphioxus, Echinodermata, Nematoda, Pluteus Larvae, Bryozoa, Cyphonautes, Phoronida, Rotifera, Protozooplankton, Protozoa, Ciliates, Protists, Radiolarians, Nemertea, Flatworms Polychaeta, Bi…	Brazil, Brasil	Marine, Marinho	Pond, Reservoir, Benthos, Peleocene, floodplain
Science direct	("Zooplankton" OR "zooplâncton") AND ("brazil" OR "brasil") AND ("marine") AND NOT ("freshwater") AND NOT ("reservoir")	Zooplankton, Zooplâncton, Foraminifera, Tintinnina, Tintinnids, Ciliophora, Cnidaria, Medusa, Hydrozoa, Ctenophora, Chaetognatha, Braciopoda, Tunicata, Appendicularia, Ichthyoplankton, Amphioxus, Pluteus larvae, Echinodermata, Nematoda, Bryozoa, Rotifera, protozoa, protists, polychaeta, bivalvia, veliger, mollusca, pteropoda, copepoda, Poecilostomatoida, Monstrilloida, Calanoida, Cyclopoida, Harp…	Brazil, Brasil	Marine, Marinho	freshwater, benthos, pont, reservoir, sediment
Google Scholar	allintitle: zooplankton brazil -freshwater -pond -reservoir	Zooplankton, Zooplâncton, Tiintinnina, Tintinídeos, Hydrozoa, Ctenophora, Chaetognatha, Tunicata, Ictioplâncton, Ichthyoplankton, Rotifera, Protozooplankton, Polychaeta, Bivalvia, Copepoda, Cirripedia, Cumacea, Ostracoda, Isopoda, Amphipoda, Mysica, Euphausiacea	Brazil, Brasil	Marinho, Marine	lago, reservatório, pond, resevoir, lago, rio, freshwater, lagoa, pond

## Sheet: WG5_Benthos
Source	Search_strategy
Web of Science	(Benth* OR Bento* OR Macroinvertebra* OR Macrofauna* OR Meiofauna*) AND (Brazil* OR Brasil OR brasileira)
Science Direct	(Benthic OR Bentos OR Macroinvertebrate OR Macrofauna OR Meiofauna) AND (Brazil OR Brasil) NOT (stream OR river)
Google Scholar	allintitle: (Benthos OR Benthic OR Bento OR Macroinvertebrate OR Macroinvertebrado OR Macrofauna OR Meiofauna) AND (Brazil OR Brasil) -stream -river

## Sheet: WG5_SearchStringsGlossary
Source	Search_strategy	Taxa	Location	Ecossystem	Exclusion
Web of Science	(Benth* OR Bento* OR Macroinvertebra* OR Macrofauna* OR Meiofauna*) AND (Brazil* OR Brasil OR brasileira)	Benthos, Bentos, Macroinvertebrates, Macrofauna, Meiofauna	Brasil, Brazil, Brasileira	NA	NA
Science Direct	(Benthic OR Bentos OR Macroinvertebrate OR Macrofauna OR Meiofauna) AND (Brazil OR Brasil) NOT (stream OR river)	Benthos, Bentos, Macroinvertebrates, Macrofauna, Meiofauna	Brasil, Brazil, Brasileira	NA	Stream, River
Google Scholar	allintitle: (Benthos OR Benthic OR Bento OR Macroinvertebrate OR Macroinvertebrado OR Macrofauna OR Meiofauna) AND (Brazil OR Brasil) -stream -river	Benthos, Bentos, Macroinvertebrates, Macrofauna, Meiofauna	Brasil, Brazil, Brasileira	NA	Stream, River

[truncated: 12 more sheets: WG6_SearchStringsGlossary, WG6_Fish, WG7_SearchStringsGlossary, WG7_Cephalopods, WG8_Turtles, WG8_SearchStringsGlossary, WG9_Mammals, WG9_SearchStrings, WG10_Cetaceans, WG10_SearchStrings, WG11_Birds, WG11_SearchStrings]
