# Supplementary material for: The state of the art in Blue Amazon biodiversity: Protocol for a systematic review
Source: MethodsX. 2025 Aug 9;15:103561. doi: 10.1016/j.mex.2025.103561 (PMC12391568; doi:10.1016/j.mex.2025.103561)
Supplement: Supplementary file 2 [file mmc2.xlsx]

## Sheet: README
INCT-BAA_references spreadsheet, with the objective of storing information on the state of the art of biodiversity in the Blue Amazon. Each line represents a scientific publication in the database.
Column name	Description	What should be filled out	Examples
Number	Publication identification code	Arabic algorithm for taxonomic group + Arabic algorithm for counting from 1	1_3
Citation	Publication citation	Citation according to APA format	Aued et al., 2018
Author (Author)	Indicate the first author name	Abbreviated name of the first author of the publication (according to APA format)	Aued, A. W.
Year	Year of publication	Year as YYYY	2018
Source	Database/Seach platform used to locate the publication	Database name (Google scholar, Science direct, Web of Science)	Web of Science
Keyword 1 (Key-word_1)	Keyword 1 of the scientific publication (selected by the author)	Keyword name. If there are no keywords, enter "NA".	Bentos
Keyword 2 (Key-word_2)	Keyword 2 of the scientific publication (selected by the author)	Keyword name. If there are no keywords (or only one), put "NA" in the second keyword.	Brazil
Keyword 3 (Key-word_3)	Keyword 3 of the scientific publication (selected by the author)	Keyword name. If there are no keywords (or only 2), put "NA" in the third keyword.	Cnidaria
Keyword 4 (Key-word_4)	Keyword 4 of the scientific publication (selected by the author)	Keyword name. If there are no keywords (or there are only 3), put "NA" in the fourth keyword. If you have more than 4, only include the first 4.	Marine
Search strategy (Search_strategy)	Describe the combination of descriptors used to locate the referenced publication	Copy exactly the string used to search the database	(cnidaria AND bentos AND brazil) OR (cnidaria AND Brazil)
Number of results (Number_of_results)	Number of publications returned in the search described in the "Search_strategy" column of the database (before filtering the results based on eligibility criteria)	Number of total results	1021
Access (Accessed in)	Access date of the search described in the "Search_strategy" column that found the publication in the database (google scholar, Science direct...)	Access date in DD/MM/YYYY format	2023-08-08
Title	Publication title	ORIGINAL title of the publication, not translated	Large-scale patterns of benthic marine communities in the Brazilian province
Publication type (Publication_type)	Describe the type of publication	Paper, Note, Book Chapter	Paper
Magazine/institution (Journal_Institution)	Name of the journal (in the case of a scientific article) in which the publication was made. In the case of books, add the name of the publisher	Name of the magazine, book or institution in which the publication was made	PlosONE
Magazine scope (Journal_scope)	Describe the scope of the magazine	National (Brazilian) or International (foreign)	International
Language	Indicate the writing language of the publication	Portuguese, English, Spanish	English
Ecological Group (Realm)	Describe the ecological focus group of the publication. If there is more than one, add the options separated by a vertical line	Plankton, Benthos, Nekton, Terrestrial, All	Benthos|Nekton
Environment (Habitat)	Describe the habitats of occurrence of the species that are the focus of the publication (separate with a vertical line if there is more than one habitat). See the glossary of categories to better understand each habitat and hierarchy. For global work, place the habitats occurring in the Blue Amazon	Beachrocks, Coastal lagoon, Continental, Continental shelf, Deep ocean, Estuary, Lagoon, Mangrove, Marsh, Oceanic, Oceanic Island, Reef, Rocky shore, Sandstone plateau, Sandy beach, Slope, River, Plastisphere	Continental shelf|Shallow reefs
Specific environment (Habitat_sub)	Describe the specific subhabitats of occurrence of the species that are the focus of the publication, according to the existing subcategories in the glossary for 'Continental shelf', 'Estuary', 'Oceanic island', 'Sandy beach' and 'Deep ocean' (separate with a vertical line if there is more than one sub habitat). If you do not have more specific information, put "NA" in the "Habitat_sub" column. F…	Bay, Intertidal area, Subtidal area, Basin, Bight, Channel, Cove, Gulf, Artificial structure, Peninsula, Continental island, Submarine canyons, Seamounts, Creek, Atoll, Archipelago, Deep reefs, Shallow reefs, Sandy dunes	Bay
Spatial scale (Spatial_scale)	Describe the spatial scale of the publication. If the study area is restricted to a federal state, consider the scale as Local. If the study area covers more than one state in the same federal region, consider the scale as Regional. If the study area covers different regions of Brazil, consider the scale as National. If the study area covers other country(ies) besides Brazil, consider the scale a…	Local, Regional, National, Global	National
Region (Region)	Indicate the federal region of the Blue Amazon in which the publication data were collected. In the case of global spatial scale studies, add the region where the sampling/occurrence of the Blue Amazon occurred	N (states: AP, PA), NE (states: MA, PI, CE, RN, PB, PE, AL, SE, BA), SE (states: ES, RJ, SP), S (states: PR, SC, RS) - separated by a vertical bar | no space if it occurs in more than one region, Brazil (if the scale of the study is national).	Brazil
Federal_states (Federal_states)	Indicate the acronym states of occurrence of the species(s) in the publication	Acronym(s) of the state(s) of occurrence (separate by vertical bar | no space if it occurs in more than one state)	SP|RJ
Ecological scale (Ecological_scale)	Describe the ecological scale of the biodiversity studied by the publication. When the focus is on individual cases or a few individuals (<= 3) who are treated as isolated cases, consider the scale as individual. When several individuals of the same species are sampled, consider the scale as population. When organisms from more than one species are sampled, consider the scale as community. When c…	Individual, Population, Community, Ecosystem	Community
Initial sampling year (Initial_sampling_year)	Describe the initial period of data collection	Initial year of data collection	2011
Final sampling year (Final_sampling_year)	Describe the final period of data collection	Final year of data collection	2014
Duration (Time_scale)	Describe the duration of sampling data from the publication based on the difference between the final year and the initial year of sampling (even if samples are taken in discontinuous months)	Short-term (<1yr), Mid-term (1-5yrs), Long-term (>5yrs). Observe whether samples from one year to another occurred in a period of less than 1 year, for example, between March 2010 and January 2011 - in these cases, use Short-term	Mid-term
Theme	Describe the main theme of the research, and the secondary theme if there is more than one focus (see the glossary of categories to better understand each theme and hierarchy). If the work has only one central theme, fill in the secondary theme as "NA"	Abundance and diversity, Animal health, Anthropogenic impact, Aquaculture, Behavior and physiology, Bioacoustics, Biochemistry, Biological collections, Biomonitoring, Bioprospection, Climate change, Conservation and environmental management, Modeling, Pollution_Ecotoxicology, Molecular ecology, Experimental ecology, Trophic Ecology, Fishing resources, Habitat and distribution, Methodological, Mig…	Anthropogenic impact
Method (Methods)	Briefly describe the main research data collection method(s)	Briefly describe the main data collection method(s)	Photographic quadrat
Natural forcings (Natural_forcers)	List natural forcings/threats reported in the survey (see the category glossary to choose the appropriate category and hierarchy). A variable must be considered as forcing if: 1) The study measures the variable in situ and it is included in the results/discussion. Example: they took a refractometer to assess salinity in each collection. 2) The study extracts the variable from a database and enter…	If the work reports that there was no natural forcing: N, if the work does not report whether or not there was an effect of a natural forcing: NA, if the work reports a type of forcing, insert the category: Bathymetry, Beach erosion, Morphodynamics, Biofouling, Biotoxins, Competition, Congenital anomaly, Cultural transmission, Disease, ENSO, Freshwater availability, Food availability, Herbivory, …	NA
Anthropogenic threats (Anthropogenic_threats)	List the anthropogenic threats highlighted in the research, if any. Anthropogenic threats will be considered as threats that the authors have analyzed with the aim of studying the impact (e.g. evaluating the effect of bycatch on the abundance of a population) OR threats present as evidence in the data, despite not having been the focus of the analysis itself (e.g. animals that suffered bycatch we…	If the work reports that there was no impact: N, if the work does not report whether or not there was an impact: NA, if the work reports that there was an impact but does not state which one: Y, if the work reports a type of impact, insert the category: Animal disturbance, Antimicrobial resistance, Fisheries, Blooms, Climate change, Deforestation, Habitat disturbance, Eutrophication, Invasive Spe…	NA
UC (Conservation_Unity)	Indicate whether the data were sampled within any conservation unit in the Blue Amazon (you can check the existing Brazilian UCs on the website https://uc.socioambiental.org/mapa); any UC category will be considered. Use the UC category acronym followed by the name of the UC as a nomenclature. In the case of inaccurate or very broad locations (e.g. studies reporting only the federal state without…	If yes, indicate the name of the UC. If not, report 'N' List of UC acronyms: Ecological Station - ESEC Biological Reserve - REBIO State Park - PES Marine National Park – PARNA Marinho Wildlife Refuge - REVIS Natural Monument - MONA Environmental Protection Area - APA Area of ​​Relevant Ecological Interest - ARIE National Forest - FLONA Extractive Reserve - RESEX Fauna Reserve - REFAU Sustainable …	PARNA Marinho de Fernando de Noronha
Georeferenced data (Georreferencing_data) See Section "Georeferencing" for examples	Indicate whether the reported data is georeferenced. Note: It will be considered georeferenced data if it includes information that allows you to identify at least the collection location (even if it does not include coordinates for each species). Examples: map with coordinate data, coordinates in text or table, name of a beach, bay, etc. It will be considered non-georeferenced: very generic info…	Y/N	N
Available data (Data_availability)	Indicate whether the data used in the publication is open to the broad community, considering the focus of the work itself and not just the occurrence of biodiversity (e.g. if it is a genetics work, it would be the genetic data, if it is a bioacoustics work, it would be the bioacoustic data, etc.). Note: Enter "Y" if you have data in a repository, database, or complete raw data made available in …	Y/N	Y
Database	Indicate whether the raw data for the publication is included in an open database (e.g. OBIS or GBIF), in the work itself or is available upon request.	If so, report the name of the database, "Data available in the article itself", "Supplementary material" or "Available on request". If it is not in a database or does not make raw data available, report 'N'.	OBIS, Available on request, Supplementary material, Data available in the article itself
Comments (Comments)	Describe general comments about the work	Briefly describe in English relevant points about the work and additional observations	First baseline of abundance and diversity patterns for shallow-water benthic communities along the Brazilian coast and oceanic islands
Website (DOI)	Website where the publication is available	Website link to access the publication (DOI)	https://dx.plos.org/10.1371/journal.pone.0198452
Complete Reference (Reference)	Publication reference	Complete reference in APA format	Aued, A. W., Smith, F., Quimbayo, J. P., Candido, D. V., Longo, G. O., Ferreira, C. E., ... & Segal, B. (2018). Large-scale patterns of benthic marine communities in the Brazilian Province. PloS one, 13(6), e0198452.
INCT-BAA_especies spreadsheet, with the objective of storing information on the occurrence of species in the Blue Amazon (preferably georeferenced). Each line represents a species reported in a scientific publication in the database (there may be several lines for the same publication).
Column name	Description	What should be filled out	Exemplo
Number	Publication identification code	Arabic algorithm for the taxonomic group + Arabic algorithm for counting from 1. Repeat the publication identification code for the species/taxonomic groups of the same study, if there is more than one species/taxonomic group.	1_1
Citation	Publication authorship quote	Citation according to APA format	Aued et al., 2018
Kingdom or domain (Kingdom_Domain)	Indicate the kingdom or domain of the species (https://www.marinespecies.org/)	Scientific name of the kingdom or domain	Plantae
Phylum (Phylum)	Indicate the phylum of the species. Use information in the most specific resolution (https://www.marinespecies.org/). If the study only includes a more comprehensive taxonomic level, place NA at the less comprehensive levels	Scientific name of the phylum	Tracheophyta
Class	Indicate the class of the species. Use information in the most specific resolution (https://www.marinespecies.org/). If the study only includes a more comprehensive taxonomic level, place NA at the less comprehensive levels	Scientific name of the class	Magnoliopsida
Order	Indicate the order of the species. Use information in the most specific resolution (https://www.marinespecies.org/). If the study only includes a more comprehensive taxonomic level, place NA at the less comprehensive levels	Scientific name of the order	Malpighiales
Family	Indicate the family of the species. Use information in the most specific resolution (https://www.marinespecies.org/). If the study only includes a more comprehensive taxonomic level, place NA at the less comprehensive levels	Scientific name of the family	Malpighiaceae
Species	Indicate the scientific name of the species (https://www.marinespecies.org/). If the publication uses the subspecies level, insert the name of the subspecies and indicate in the comments. If the group has undergone any taxonomic update, use the most accepted current nomenclature, and in parentheses the nomenclature used by the publication [ex: Cyperrus pedunculatus (Remireamaria)]. If you only ha…	Scientific name of the species/subspecies	Byrsonima gardneriana
Species as Indicated in the Article (Species Author)	Indicate the scientific name of the species as written in the article	Scientific name of the species/subspecies	Byrsonima gardneriana
Ecological Group (Ecological_group)	Describe the ecological group of the species being recorded. The ecological group must be the state in which the organism occurs in the focus of the analyzed study (e.g. for a benthic species in the larval stage, place the group as plankton), and the ecological group of the adult fauna can be inserted as a comment.	Plankton, Benthos, Nekton, Terrestrial	Benthos
Environment (Habitat)	Describe the habitat of the occurrence being recorded for the species; it can be more than one habitat if the coordinate is an average estimate for an area that covers more than one habitat. If the habitat information is generic for a comprehensive area, repeat the habitat information reported in the publication for the species sampled.	Beachrocks, Coastal lagoon, Continental, Continental shelf, Deep ocean, Estuary, Lagoon, Mangrove, Marsh, Oceanic, Oceanic Island, Reef, Rocky shore, Sandstone plateau, Sandy beach, Slope, River, Plastisphere	Continental shelf
Specific environment (Habitat_sub)	Describe the specific subhabitats of the occurrence being recorded for the species, according to the existing subcategories in the glossary for 'Continental shelf', 'Estuary', 'Oceanic island', 'Sandy beach' and 'Deep ocean' (separate with a comma if there is more than one subhabitat). If you do not have more specific information, put "NA" in the "Habitat_sub" column. For global work, place the s…	Bay, Intertidal area, Subtidal area, Basin, Bight, Channel, Cove, Gulf, Artificial structure, Peninsula, Continental island, Submarine canyons, Seamounts, Creek, Atoll, Archipelago, Deep reefs, Shallow reefs, Sandy dunes	Bay
Data type (Data_type)	Indicate the type of occurrence data (see the category glossary to understand which category best suits the sampled data); If the work indicates that it used more than one type of data, but the results do not clarify which data refers to a specific species/occurrence, list all types of data used for each species and indicate this uncertainty in the comments	Acoustic, Scientific collection, Cell and Microbiology Culture, Fisheries_Bycatch, Fisheries_Ghost Fishing, Fisheries_Fishing, Fisheries_Landing, Ethnography, Experiment, Extraction, Gut content, Scientific Collection_Herbarium, Reintroduction, Sampling, Sighting, Stranding, RemoteSensing_Biologging, RemoteSensing_Imagery	Sampling
Migratory	Indicate whether the recorded species is seasonally migratory in the Blue Amazon or not (vertical migration will not be considered and can only be added as a comment). If the author does not mention this information, but you have knowledge based on your expertise, add the information; If you do not know, and the information is not provided in the paper, fill in as NA. If the species necessarily o…	Y/N/NA/MH	N
Period (Period)	Period of the year in which the species occurs, considering the months: Dec-Feb (period 1), Mar-May (period 2), Jun-Aug (period 3), Sep-Nov (period 4). If it is not clear exactly when the species occurred within the sampled period, enter the sampling period of the study and indicate this uncertainty in the comments	1 (Dec-Feb), 2 (Mar-May), 3 (Jun-Aug), 4 (Sep-Nov), combinations of numbers if the occurrence covers more than one period. Separate with vertical bar | no space if it occurs in more than one period	4|1
Season	Season of the year in which the species occurs, considering the months for the southern hemisphere: Dec-Feb (summer, SU), Mar-May (fall, F), Jun-Aug (winter, W), Set-Nov (spring, SP); If the sampling is in the northern hemisphere of the blue Amazon, consider the months as Dec-Feb (winter, W), Mar-May (spring, SP), Jun-Ago (summer, SU), Set-Nov (fall, F). Consider these months to categorize the se…	SU (summer, consider Dec-Feb), F (fall, consider Mar-May), W (winter, consider Jun-Aug), SP (spring, consider Sep-Nov), All (All year)	SP|SU
Year (Date_year)	Indicate the years in which the species occurred. If it is not clear exactly which years the species occurred within the sampled period, enter the sampling period and indicate this uncertainty in the comments	Years as YYYY, separated by vertical bar | no space	2011|2012
Month (Date_month)	Indicate the months in which the species occurs. If it is not clear exactly which months the species occurred within the sampled period, enter the sampling period and indicate this uncertainty in the comments	Months as MM number, separated by vertical bar | no space and All (All year)	10|11|12
Day (Date_day)	Indicate the day of occurrence of the species, if there is a specific date (valid only for one sampling day)	Day as DD	7
Latitude See Section "Georeferencing" for examples	Report the latitude of occurrence of the species (For specifics on how to report, check the protocol), and it must always be one coordinate per line (in the case of more than one geographic occurrence for the same species, duplicate lines and insert the different coordinates). If there is no information for each species, use the sampling data from the study	Decimal degree, decimal separator as ".", precision to 4 decimal places (whenever possible)	-8.4123
Longitude See Section "Georeferencing" for examples	Report the longitude of occurrence of the species (For specifics on how to report, check the protocol), and it must always be one coordinate per line (in the case of more than one geographic occurrence for the same species, duplicate lines and insert the different coordinates). If there is no information for each species, use the sampling data from the study	Decimal degree, decimal separator as ".", precision to 4 decimal places (whenever possible)	-34.9468
Comments (Comments)	Describe general comments about the occurrence data, such as estimate or inaccuracy of coordinates, description of the study area (e.g. name of the beach or bay), additional information about inaccuracy in the data (such as the period of occurrence or type of data) and taxonomic or ontogeny specificities (e.g. morphotype)	Briefly describe (in English) relevant points about the occurrence data	Inaccuracy of coordinates, estimated location on the beach: Beach name/State acronym
coordinate_source	Describe whether the coordinate data was included exactly as described in the work or was estimated as defined in the protocol (e.g. midpoint of sampling stations)	Author, Estimated, NA	Author

## Sheet: Glossary
Column	Main category	Subcategory	Global_filling	Synonyms/correlated terms	Definition	Reference
Habitat	Beachrocks	-	Beachrocks	Shoreline rock, Shore rocks	Beachrocks are hard coastal sedimentary formations consisting of various beach sediments, lithified through the precipitation of carbonate cements.	Vousdoukas, M., Velegrakis, A., & Plomaritis, T. (2007). Beachrock occurrence, characteristics, formation mechanisms and impacts. Earth-Science Reviews, 85, 23-46. https://doi.org/10.1016/J.EARSCIREV.2007.07.002.
Habitat	Coastal lagoon	-	Coastal lagoon	Lagoon, Laguna, Lagunar environment, Lagoa	Coastal lagoons are inland water bodies parallel to the coast, usually separated from the ocean by a barrier, with water depths seldom exceeding a few meters and varying salinity levels.	Kjerfve, B. (1994). Chapter 1 Coastal Lagoons. Elsevier oceanography series, 60, 1-8. https://doi.org/10.1016/S0422-9894(08)70006-0.
Habitat	Continental	-	Continental	-	Continental refers to large, continuous landmasses, the geological formations and shelves associated with them. Normally used only for migratory seabirds.	Crosby, A., Lewis, M., & Wigen, K. (1998). The Myth of Continents: A Critique of Metageography. The American Historical Review. https://doi.org/10.2307/2651208.
Habitat	Continental shelf	-	Continental shelf	Nearshore Continental Area,Seabed Extension, Shelf, Submerged Continental Plain	Submerged edge of the continents. The term "continental shelf" is applied to any shallow marine sediment, including those deposited on a relatively shallow, uniformly, gently sloping surface, including the marine surface.	1 - Baretta-Bekker, H. J., Duursma, E. K., & Kuipers, B. R. (Eds.). (1998). Encyclopedia of marine sciences. Springer Science & Business Media./ 2 - Brooks, J., Wermund, E., & Williams, T. (1969). Shallow Shelf Sedimentation in Rock Record--Introduction to Symposium: AAPG Bulletin, 53, 709-709. https://doi.org/10.1306/5D25C6D1-16C1-11D7-8645000102C1865D.
Habitat	Continental shelf	Bay	Continental shelf_Bay	Baía	Bay range is defined as the area between ocean and inland, with varying sizes and characteristics, such as wetlands, estuaries, and inlets.	Lei, G. (2009). Classification and Change Analysis of the Exploitation Oriented Bays in Guangdong Province. Progress in geography.
Habitat	Continental shelf	Intertidal area	Continental shelf_Intertidal area	Intertidal flat,Intertidal zone, Tidal flat	The intertidal zone is a diverse depositional surface characterized by elevations of both high and low tide stages, with intertidal flats and tidal sand bodies exposed at low tide.	Klein, G. (1985). Intertidal Flats and Intertidal Sand Bodies. , 187-224. https://doi.org/10.1007/978-1-4612-5078-4_3.
Habitat	Continental shelf	Subtidal area	Continental shelf_Subtidal area	Sublittoral area, Subtidal zone, Submerged area, Underwater zone	Subtidal zone refers to the area below the tidal crest, characterized by a moving water layer and its influence on faunal dispersal.	Robbins, B., & Bell, S. (1994). Seagrass landscapes: a terrestrial approach to the marine subtidal environment.. Trends in ecology & evolution, 9 8, 301-4 . https://doi.org/10.1016/0169-5347(94)90041-8.
Habitat	Continental shelf	Basin	Continental shelf_Basin	Ocean Basin	Depressed region of potential sediment accommodation that forms on continental crust mainly in response to geodynamic processes.	DeCelles, P., & Giles, K. (1996). Foreland basin systems. Basin Research, 8, 105-123. https://doi.org/10.1046/J.1365-2117.1996.01491.X.
Habitat	Continental shelf	Bight	Continental shelf_Bight	Coastal concavity, Coastal inlet, Maritime indentation	A bight is a curve in a coastline or bend, angle, or corner in any configuration.	Stokes, W. (1972). Grand Canyon Bight--Significant Tectonic Feature of the Southwest: ABSTRACT. . https://doi.org/10.1306/819A4036-16C5-11D7-8645000102C1865D.
Habitat	Continental shelf	Channel	Continental shelf_Channel	Strait, Stream	Relatively narrow sea or stretch of water, wider and larger than a strait, connecting two larger bodies of water	Baretta-Bekker, H. J., Duursma, E. K., & Kuipers, B. R. (Eds.). (1998). Encyclopedia of marine sciences. Springer Science & Business Media.
Habitat	Continental shelf	Cove	Continental shelf_Cove	Inlet, Sheltered Cove, Small bay	Sea coves are semi-closed bodies of water.	Luo, W., Li, H., Gao, S., Yu, Y., Lin, L., & Zeng, Y. (2016). Molecular diversity of microbial eukaryotes in sea water from Fildes Peninsula, King George Island, Antarctica. Polar Biology, 39, 605-616. https://doi.org/10.1007/s00300-015-1815-8.
Habitat	Continental shelf	Gulf	Continental shelf_Gulf	-	A marginal and semi-enclosed sea. The gulf is a young, obliquely opening oceanic basin with tectonic structures correlated from passive margins to the active mid-oceanic ridge.	1 - Naser, H. (2014). Marine Ecosystem Diversity in the Arabian Gulf: Threats and Conservation. https://doi.org/10.5772/57425. / 2 - Fournier, M., Bellahsen, N., Fabbri, O., & Gunnell, Y. (2004). Oblique rifting and segmentation of the NE Gulf of Aden passive margin. Geochemistry, 5. https://doi.org/10.1029/2004GC000731.
Habitat	Continental shelf	Artificial structure	Continental shelf_Artificial structure	Pier, Dock, Breakwater, Harbor, Port, Jetty, Seawalls, Pontoons	1 - Artificial structures like seawalls, breakwaters, jetties, pontoons, and pier pilings are ubiquitous features in shallow coastal waters of urbanized areas. 2 - Artificial structures provide suitable habitats for non-indigenous marine species and function as corridors for their expansion.	1 - Bulleri, F. (2005). The introduction of artificial structures on marine soft- and hard-bottoms: ecological implications of epibiota. Environmental Conservation, 32, 101 - 102. https://doi.org/10.1017/S0376892905002183. 2 - Bulleri, F., & Airoldi, L. (2005). Artificial marine structures facilitate the spread of a non‐indigenous green alga, Codium fragile ssp. tomentosoides, in the north Adriat…
Habitat	Continental shelf	Peninsula	Continental shelf_Peninsula	Isthmus island, Landspit	A peninsula is a landform with a narrow, curved coastline, with varying landforms and elevations. It is a spur of Tertiary sedimentary rocks subject to marine erosion.	1 - Jenkins, D., & Rinne, D. (2008). Red herring or low illumination? The peninsula effect revisited. Journal of Biogeography, 35. https://doi.org/10.1111/j.1365-2699.2008.01943.x. 2 - Searle, E. (1959). Pleistocene and recent studies of Waitemata Harbour. New Zealand Journal of Geology and Geophysics, 2, 95-107. https://doi.org/10.1080/00288306.1959.10431315.
Habitat	Continental shelf	Continental island	Continental shelf_Continental island	Continental-associated island	Continental islands are large, ancient, and complex consolidated structures, associated with continental crust.	Grigor'yev, G. (1971). A Genetic Classification of Islands. , 12, 585-592. https://doi.org/10.1080/00385417.1971.10770277.
Habitat	Continental shelf	Submarine canyons	Continental shelf_Submarine canyons	Underwater canyons, Subsea canyons	Submarine canyons are morphological incisions into continental margins that act as major conduits of sediment from shallow- to deep-sea regions.	Puig, P., Palanques, A., & Martín, J. (2014). Contemporary sediment-transport processes in submarine canyons.. Annual review of marine science, 6, 53-77 . https://doi.org/10.1146/annurev-marine-010213-135037.
Habitat	Deep ocean	-	Deep ocean	Abyssal zone, Midnight zone, Oceanic depths	The deep ocean is the largest and least-explored ecosystem on Earth, with unique energy-poor characteristics and patterns of biodiversity unlike those found in coastal or coastal marine realms.	Woolley, S., Tittensor, D., Dunstan, P., Guillera‐Arroita, G., Lahoz‐Monfort, J., Wintle, B., Worm, B., & O’hara, T. (2016). Deep-sea diversity patterns are shaped by energy availability. Nature, 533, 393-396. https://doi.org/10.1038/nature17937.
Habitat	Deep ocean	Seamounts	Deep ocean_Seamounts	Submarine mountains, Submarine peaks, Underwater mountains, Rise, Elevation	-	-
Habitat	Deep ocean	Submarine canyons	Deep ocean_Submarine canyons	Underwater canyons, Subsea canyons, Deep-sea canyons, Abyssal canyons	Submarine canyons are morphological incisions into continental margins that act as major conduits of sediment from shallow- to deep-sea regions.	Puig, P., Palanques, A., & Martín, J. (2014). Contemporary sediment-transport processes in submarine canyons.. Annual review of marine science, 6, 53-77 . https://doi.org/10.1146/annurev-marine-010213-135037.
Habitat	Estuary	-	Estuary	Zona euhalina, Zona mesohalina	A semi-enclosed coastal body of water that has a free connection with the open sea and within which seawater is mixed with freshwater from land.	Baretta-Bekker, H. J., Duursma, E. K., & Kuipers, B. R. (Eds.). (1998). Encyclopedia of marine sciences. Springer Science & Business Media.
Habitat	Estuary	Creek	Estuary_Creek	Tidal creek, Brook, Stream, Runnel	Tidal creeks are critical nursery and feeding grounds for fish and crustaceans, linking uplands and estuaries.	Sanger, D., Holland, A., & Hernandez, D. (2004). Evaluation of the Impacts of Dock Structures and Land Use on Tidal Creek Ecosystems in South Carolina Estuarine Environments. Environmental Management, 33, 385-400. https://doi.org/10.1007/S00267-003-0019-0.
Habitat	Estuary	Intertidal area	Estuary_Intertidal area	Intertidal flat,Intertidal zone, Tidal flat	The intertidal zone is a diverse depositional surface characterized by elevations of both high and low tide stages, with intertidal flats and tidal sand bodies exposed at low tide.	Klein, G. (1985). Intertidal Flats and Intertidal Sand Bodies. , 187-224. https://doi.org/10.1007/978-1-4612-5078-4_3.
Habitat	Estuary	Subtidal area	Estuary_Subtidal area	Sublittoral area, Subtidal zone, Submerged area, Underwater zone	Subtidal zone refers to the area below the tidal crest, characterized by a moving water layer and its influence on faunal dispersal.	Robbins, B., & Bell, S. (1994). Seagrass landscapes: a terrestrial approach to the marine subtidal environment.. Trends in ecology & evolution, 9 8, 301-4 . https://doi.org/10.1016/0169-5347(94)90041-8.
Habitat	Lagoon	-	Lagoon	Lagoon, Laguna, Lagoa	Lagoon in freshwater is a shallow body of water separated from the sea by a sand barrier, with low transparency, acid water, and constant physical-chemical features.	Branco, C., Esteves, F., & Kozlowsky-Suzuki, B. (2000). The zooplankton and other limnological features of a humic coastal lagoon (Lagoa Comprida, Macé, R.J.) in Brazil. Hydrobiologia, 437, 71-81. https://doi.org/10.1023/A:1026571301811.
Habitat	Mangrove	-	Mangrove	Mangrove swamp, Mangrove zone	Mangroves are diverse tropical trees and shrubs growing in the marine intertidal zone with specialized adaptations like exposed breathing roots, salt excreting leaves, and viviparous water-dispersed propagules.	Duke, N. (2013). Mangrove Floristics and Biogeography. , 63-100. https://doi.org/10.1029/CE041P0063.
Habitat	Marsh	-	Marsh	Salt marsh, Swamp	Tidal flat regularly or intermittently flooded by the tide, fringes the intertidal zone of muddy and sandy coasts of estuaries and protected shores in temperate and cold latitudes. Only a few plants have acquired the necessary salt tolerance to grow there.	Baretta-Bekker, H. J., Duursma, E. K., & Kuipers, B. R. (Eds.). (1998). Encyclopedia of marine sciences. Springer Science & Business Media.
Habitat	Oceanic	-	Oceanic	Oceanic zone, Offshore, Pelagic, Open ocean waters, Offshelf waters	The open ocean: the deep scattering layer at depths between 200 and 1,000m, visible in the echosounder display of vessels sailing all oceans	Irigoien, X., Klevjer, T. A., Røstad, A., Martinez, U., Boyra, G., Acuña, J. L., ... & Kaartvedt, S. (2014). Large mesopelagic fishes biomass and trophic efficiency in the open ocean. Nature communications, 5(1), 3271.
Habitat	Oceanic Island	-	Oceanic Island	Atoll island, Archipelago	Oceanic islands are born of the sea bottom and acquire flora and fauna through waifs and drifts arriving over, on, or through the water. They are systems with biological diversity varying due to remoteness or size.	1 - Engels, W. (1942). Vertebrate Fauna of North Carolina Coastal Islands. A Study in the Dynamics of Animal Distribution I. Ocracoke Island. American Midland Naturalist, 28, 273. https://doi.org/10.2307/2420817. / 2 - Vitousek, P., Loope, L., & Adsersen, H. (1997). Islands : biological diversity and ecosystem function. Journal of Applied Ecology, 34, 268. https://doi.org/10.2307/2404872.
Habitat	Oceanic Island	Atoll	Oceanic_Atoll	Ring island, Coral Ring island	A ring-shaped island of coral reefs and coral debris enclosing, or almost enclosing, a shallow lagoon from which no land protrudes. Atolls often form over sinking, inactive volcanoes.	Garrison, T. S. (2015). Oceanography: an invitation to marine science. 9th ed. Cengage Learning.
Habitat	Oceanic Island	Archipelago	Oceanic_Archipelago	Chain of islands, Insular complex	An archipelago is a group of small islands off larger islands, offering an intensity of island living, including boundedness, connection, isolation, and community.	Brinklow, L. (2013). Stepping-stones to the Edge: Artistic Expressions of Islandness in an Ocean of Islands. Island Studies Journal. https://doi.org/10.24043/isj.275.
Habitat	Reef	Deep reefs	Reef_Deep reefs	Coral reef, Barrier reef, Submerged reef, Sand reef	-	-
Habitat	Reef	Shallow reefs	Reef_Shallow reefs	Coral reef, Barrier reef, Submerged reef, Sand reef	Reefs are essentially calcareous deposits created by sessile organisms, with classification based on the type of sedimentary support.	Jian-hua, Z. (2005). Organic Reefs Study: Concept, Classification, Characteristics, History and Development. Geological Review.
Habitat	Rocky shore	-	Rocky shore	Rocky coast, Rocky coastal zone, Rocky edge	A rocky shore is a coastal rocky morphology that includes intertidal shore platforms and develops slowly, preserving little evidence of evolution through time. It is an environment with a vertical gradient distribution of resources and environmental conditions, influencing the abundance of organisms.	1 - Matsumoto, H., Dickson, M., & Kench, P. (2016). An exploratory numerical model of rocky shore profile evolution. Geomorphology, 268, 98-109. https://doi.org/10.1016/J.GEOMORPH.2016.05.017. / 2 - Vianna, B., Giordano, F., Dominguez, P., Barrella, W., & Ramires, M. (2014). Territorial beahaviour of Littorina flava at supralittoral zone of rocky shore at Jureia-Itatins Ecological Reserve – Perui…
Habitat	Sandstone plateau	-	Sandstone plateau	Sandstone formation, Sandstone tableland, Sandstone upland, Sedimentary rock plateau	A sandstone plateau is a prominent sandstone landscape, characterized by mesa-butte topography (flat, high elevation with relatively flat tops and deep edges), scarplands, and slopes. The size and shape of sandstone grains may vary, providing information on their history.	1 - Grab, S. (2015). Sandstone Landforms of the Karoo Basin: Naturally Sculpted Rock. , 11-21. https://doi.org/10.1007/978-3-319-03560-4_2. / 2 - Mason, J. A., Muller, P., & de Blij, H. (2016). Physical geography: the global environment. Oxford University Press.
Habitat	Sandy beach	-	Sandy beach	Beach coast, Sandy coastline, Sandy shore, Sandy seashore	Sandy beaches are land-sea interfaces that harbor distinctive biotic communities and regulate energy flow between marine and terrestrial ecosystems.	Rodil, I., Lastra, M., López, J., Mucha, A., Fernandes, J., Fernandes, S., & Olabarria, C. (2018). Sandy Beaches as Biogeochemical Hotspots: The Metabolic Role of Macroalgal Wrack on Low-productive Shores. Ecosystems, 22, 49-63. https://doi.org/10.1007/s10021-018-0253-1.
Habitat	Sandy beach	Sandy dunes	Sandy beach_Sandy dunes	Coastal dunes	Dunes are elevated mounds/ridges of sand at the back of the beach, providing a natural barrier to coastal hazards like storm-induced waves and surge.	Beuzen, T. (2019). pybeach: A Python package for extracting the location of dune toes on beach profile transects. J. Open Source Softw., 4, 1890. https://doi.org/10.21105/joss.01890.
Habitat	Sandy beach	Intertidal area	Sandy beach_Intetidal area	Intertidal flat,Intertidal zone, Tidal flat	The intertidal zone is a diverse depositional surface characterized by elevations of both high and low tide stages, with intertidal flats and tidal sand bodies exposed at low tide.	Klein, G. (1985). Intertidal Flats and Intertidal Sand Bodies. , 187-224. https://doi.org/10.1007/978-1-4612-5078-4_3.
Habitat	Sandy beach	Subtidal area	Sandy beach_Subtidal area	Sublittoral area, Subtidal zone, Submerged area, Underwater zone	Subtidal zone refers to the area below the tidal crest, characterized by a moving water layer and its influence on faunal dispersal.	Robbins, B., & Bell, S. (1994). Seagrass landscapes: a terrestrial approach to the marine subtidal environment.. Trends in ecology & evolution, 9 8, 301-4 . https://doi.org/10.1016/0169-5347(94)90041-8.
Habitat	Slope	-	Slope	Submarine slope, Oceanic slope, Continental transition	The relative steep slope from the offshore border of the continental shelf to the rise from the abyssal plain.	Baretta-Bekker, H. J., Duursma, E. K., & Kuipers, B. R. (Eds.). (1998). Encyclopedia of marine sciences. Springer Science & Business Media.
Habitat	River	-	River	River, River mouth	Natural rivers are continuous gradients of physical conditions with biotic adjustments and consistent patterns of loading, transport, utilization, and storage of organic matter along their length.	Robin L. Vannote, G. Wayne Minshall, Kenneth W. Cummins, James R. Sedell, and Colbert E. Cushing. 1980. The River Continuum Concept. Canadian Journal of Fisheries and Aquatic Sciences. 37(1): 130-137. https://doi.org/10.1139/f80-017
Habitat	Plastisphere	-	Plastisphere_MainCategory	-	If it is a Plastisphere study, Plastisphere is the main category habitat and the second habitat (subcategory) is the main habitat (main category) in which the Plastisphere was studied (e.g. Plastisphere_Slope).	Amaral-Zettler, L. A., Zettler, E. R., & Mincer, T. J. (2020). Ecology of the plastisphere. Nature Reviews Microbiology, 18(3), 139-151.
Natural_forcers	Bathymetry	-	Bathymetry	Depth, Submarine Topography	Bathymetry refers to the depth of a body of water, such as a lake or river, in relation to the surface of the earth.	Porter, R., & Newman, J. (2014). Cloaking of a vertical cylinder in waves using variable bathymetry. Journal of Fluid Mechanics, 750, 124 - 143. https://doi.org/10.1017/jfm.2014.254.
Natural_forcers	Beach erosion	-	Beach erosion	Coastal erosion, Coastal land loss, Coastal wear	Beach erosion refers to the hazard caused by coastal erosion on sandy coastlines due to factors like wave height, period, direction, event duration, tidal anomalies, and event spacing.	Callaghan, D., Nielsen, P., Short, A., & Ranasinghe, R. (2008). Statistical simulation of wave climate and extreme beach erosion. Coastal Engineering, 55, 375-390. https://doi.org/10.1016/J.COASTALENG.2007.12.003.
Natural_forcers	Morphodynamics	-	Morphodynamics	Coastal morphodynamics, Morphophysiognomy, Dean parameter, Slope, Beach profile	1. Beach morphodynamics refers to the shape of a beach, including swash/beach width, wave height, and wave period, and influences species richness and abundance in sandy beach environments. 2. Beach type refers to the morphodynamic state of fine to medium sand beaches, classified into dissipative, intermediate, and reflective, with characteristic surfzones, stability, sediment storage, and erosio…	1. Lercari, D., & Defeo, O. (2006). Large-scale diversity and abundance trends in sandy beach macrofauna along full gradients of salinity and morphodynamics. Estuarine Coastal and Shelf Science, 68, 27-35. https://doi.org/10.1016/J.ECSS.2005.12.017. 2. Short, A., & Hesp, P. (1982). Wave, beach and dune interactions in southeastern Australia. Marine Geology, 48, 259-284. https://doi.org/10.1016/00…
Natural_forcers	Biofouling	-	Biofouling	Incrusting species	Biofouling is the accumulation, colonization, and attack of organisms, both micro and macro, on assemblies, parts, and structures submerged in freshwater and marine environments. Marine biofouling is the colonization of small marine microorganisms on surfaces exposed to seawater, such as ships' hulls, causing increased hydrodynamic drag and greenhouse gas emissions.	Abioye, O., Loto, C., & Fayomi, O. (2019). Evaluation of Anti-biofouling Progresses in Marine Application. Journal of Bio- and Tribo-Corrosion, 5, 1-8. https://doi.org/10.1007/s40735-018-0213-5. Natalio, F., André, R., Hartog, A., Stoll, B., Jochum, K., Wever, R., & Tremel, W. (2012). Vanadium pentoxide nanoparticles mimic vanadium haloperoxidases and thwart biofilm formation.. Nature nanotechnol…
Natural_forcers	Biotoxins	-	Biotoxins	-	Biotoxins are toxic substances produced naturally by animals or plants, causing adverse effects in humans and other animals when ingested through food, water, aerosols, bites, and stings.	Agrawal, A., & Gopal, K. (2013). Fate of Biotoxins in the Environment and Its Health Implications. , 109-120. https://doi.org/10.1007/978-81-322-0864-8_11.
Natural_forcers	Competition	-	Competition	Intraspecific competition, Interspecific competition	Competition is an interaction between organisms or species in which both require a resource that is in limited supply (such as food, water, or territory) (Begon et al. 1996).	Begon, M.; Harper, J. L.; Townsend, C. R. (1996) Ecology: Individuals, populations and communities Blackwell Science.
Natural_forcers	Congenital anomaly	-	Congenital anomaly	Congenital disorders, Congenital abnormalities, Congenital malformations, Birth defects	Congenital anomalies are disorders involving defects in or injury to a developing fetus, resulting from genetic abnormalities, alterations in the intrauterine environment, irregularities in morphogenesis, or chromosomal aberration.	Saxena, A. (2010). Congenital anomalies of soft tissues: birth defects depending on tissue engineering solutions and present advances in regenerative medicine.. Tissue engineering. Part B, Reviews, 16 5, 455-66 . https://doi.org/10.1089/ten.TEB.2009.0700.
Natural_forcers	Cultural transmission	-	Cultural transmission	Cultural inheritance, Cultural transfer	Cultural transmission in animal societies involves the social learning of information or behaviors from conspecifics, such as in the case of humpback whale songs.	Garland, E., Goldizen, A., Rekdahl, M., Constantine, R., Garrigue, C., Hauser, N., Poole, M., Robbins, J., & Noad, M. (2011). Dynamic Horizontal Cultural Transmission of Humpback Whale Song at the Ocean Basin Scale. Current Biology, 21, 687-691. https://doi.org/10.1016/j.cub.2011.03.019.
Natural_forcers	Disease	-	Disease	-	A disease is the long-term result of a pathological process, with various outcomes and prognosis depending on the severity and duration of the illness. The disease triangle shows interactions between the environment, the host, and an infectious agent, influencing socioeconomic outcomes in plant and public health.	Theander, S. (1985). Outcome and prognosis in anorexia nervosa and bulimia: some results of previous investigations, compared with those of a Swedish long-term study.. Journal of psychiatric research, 19 2-3, 493-508 . https://doi.org/10.1016/0022-3956(85)90059-7. Scholthof, K. (2007). The disease triangle: pathogens, the environment and society. Nature Reviews Microbiology, 5, 152-156. https://d…
Natural_forcers	ENSO	-	ENSO	-	The El Nino-Southern Oscillation (ENSO) is a naturally occurring fluctuation that originates in the tropical Pacific region and affects ecosystems, agriculture, freshwater supplies, and severe weather events worldwide. ENSO is the most prominent year-to-year climate fluctuation, alternating between anomalously warm (El Niño and Southern Oscillation) and cold (La Niña) sea surface temperature cond…	Collins, M., An, S., Cai, W., Ganachaud, A., Guilyardi, E., Jin, F., Jochum, M., Lengaigne, M., Power, S., Timmermann, A., Vecchi, G., & Wittenberg, A. (2010). The impact of global warming on the tropical Pacific Ocean and El Niño. Nature Geoscience, 3, 391-397. https://doi.org/10.1038/NGEO868. Yeh, S., Cai, W., Min, S., Mcphaden, M., Dommenget, D., Dewitte, B., Collins, M., Ashok, K., An, S., Yi…
Natural_forcers	La Niña	-	ENSO_La Niña	Anti-El Niño	La Nina is the appearance of cooler than normal sea surface temperatures in the central and eastern equatorial Pacific Ocean that can affect global weather patterns.	Glantz, M. (2002). La Niña and its impacts : facts and speculation. . https://doi.org/10.5860/choice.40-4665.
Natural_forcers	La Niña	-	ENSO_El Niño	El Niño-Southern Oscillation	El Niño events involve surface warming of the tropical Pacific Ocean and weakening of equatorial trade winds, affecting global climate, ecosystems, fisheries, and human activities.	Timmermann, A., An, S., Kug, J., Jin, F., Cai, W., Capotondi, A., Cobb, K., Lengaigne, M., Mcphaden, M., Stuecker, M., Stein, K., Wittenberg, A., Yun, K., Bayr, T., Chen, H., Chikamoto, Y., Dewitte, B., Dommenget, D., Grothe, P., Guilyardi, E., Ham, Y., Hayashi, M., Ineson, S., Kang, D., Kim, S., Kim, W., Lee, J., Li, T., Luo, J., McGregor, S., Planton, Y., Power, S., Rashid, H., Ren, H., Santoso…
Natural_forcers	Freshwater availability	-	Freshwater availability	Water supply, Freshwater availability, Freshwater source	Manatees are dependent on freshwater sources to avoid water stress and dehydration.	Ortiz, R. M., Worthy, G. A., & Byers, F. M. (1999). Estimation of water turnover rates of captive West Indian manatees (Trichechus manatus) held in fresh and salt water. Journal of Experimental Biology, 202, 33–38.
Natural_forcers	Food availability	-	Food availability	Food supply, nutritional resources	1 - Food availability is the daily and seasonal differences in food abundance, which affects daily and seasonal physiology and behavior of organisms. 2 - Food availability includes both prey abundance and accessibility, which are regulated by different environmental processes.	1 - Kumar, V., Sharma, A., & Tripathi, V. (2022). Physiological effects of food availability times in higher vertebrates.. The Journal of experimental biology, 225 3. https://doi.org/10.1242/jeb.239004. 2 - Chastant, J., & Gawlik, D. (2018). Water Level Fluctuations Influence Wading Bird Prey Availability and Nesting in a Subtropical Lake Ecosystem. Waterbirds, 41, 35 - 45. https://doi.org/10.167…
Natural_forcers	Herbivory	-	Herbivory	Grazing	Herbivory is when animals consume plants, affecting both their nutrition and the survival and abundance of the plants.	Steneck, R., Bellwood, D., & Hay, M. (2017). Herbivory in the marine realm. Current Biology, 27, R484-R489. https://doi.org/10.1016/j.cub.2017.04.021.
Natural_forcers	Homophily	-	Homophily	-	Homophily is the tendency for highly similar individuals to form new ties, resulting from biased selection in social networks.	Kossinets, G., & Watts, D. (2009). Origins of Homophily in an Evolving Social Network1. American Journal of Sociology, 115, 405 - 450. https://doi.org/10.1086/599247.
Natural_forcers	Hybridism	-	Hybridism	-	Hybridization is the interbreeding of different species, playing an important role in evolutionary processes like adaptive trait transfer, adaptive radiations, and the origin of new species.	Ottenburghs, J., Ydenberg, R., Hooft, P., Wieren, S., & Prins, H. (2015). The Avian Hybrids Project: gathering the scientific literature on avian hybridization. Ibis, 157, 892-894. https://doi.org/10.1111/IBI.12285.
Natural_forcers	Invasive species	-	Invasive species	Exotic species	Invasive species can occur based on natural introduction, as introduced species may out-compete native ones due to the large pool of introduced species and potential advantages through hybridization.	Alpert, P. (2006). The advantages and disadvantages of being introduced. Biological Invasions, 8, 1523-1534. https://doi.org/10.1007/s10530-005-5844-z.
Natural_forcers	Low genetic variability	-	Low genetic variability	Low gene pool diversity, Impaired genetic diversity	Low genetic variability is observed in regions with low recombination and complete linkage, as measured by the squared correlation of allelic identity at pairs of polymorphic sites.	Kelly, J. (1997). A test of neutrality based on interlocus associations.. Genetics, 146 3, 1197-206 . https://doi.org/10.1093/GENETICS/146.3.1197.
Natural_forcers	Hydrological	-	Hydrological	Sea current, Rain, Storm, Cold front, Salinity, Salinity, Turbidity, Exposure, Water-movement disturbance	1. Hydrology is the study of the Earth's waters, including their occurrence, distribution, and movement, as well as their chemical and physical properties and interactions with their environments. 2. Sea current is the movement of water in the ocean, affecting the movement of ships and obstacles they must navigate. 3. Precipitation is all forms of liquid and solid water that falls from the atmosp…	1. Sivakumar, B. (2018). Chaos in Hydrology: Bridging Determinism and Stochasticity. Chaos in Hydrology. https://doi.org/10.1007/978-90-481-2552-4. 2. Yavin, Y., Frangos, C., & Miloh, T. (1995). Computation of feasible control trajectories for the navigation of a ship around an obstacle in the presence of a sea current. Mathematical and Computer Modelling, 21, 99-117. https://doi.org/10.1016/0895…
Natural_forcers	Hydrological_River plume	-	Hydrological_River plume	Estuarine plume	A river plume is a turbidity current at a river mouth caused by a large concentration of suspended sediment, which can plunge and erode the seafloor for hours to weeks.	A river plume is a turbidity current at a river mouth caused by a large concentration of suspended sediment, which can plunge and erode the seafloor for hours to weeks.
Natural_forcers	Hydrological_Water mass intrusions	-	Hydrological_Water mass intrusions	Intrusions, Downwelling front, Upwelling front	1. Water mass intrusions refer to the intrusion of water masses into the sea, such as the Kuroshio intrusion into the sea southwest of Taiwan. 2. Downwelling currents refer to currents with a downslope mass flux in the bottom boundary layer, generating highly productive ecosystems. 3. Upwelling is a wind-driven ocean process that brings cooler, saltier, and nutrient-rich deep water upward to repl…	1. Shaw, P. (1989). The intrusion of water masses into the sea southwest of Taiwan. Journal of Geophysical Research, 94, 18213-18226. https://doi.org/10.1029/JC094IC12P18213. 2. Matano, R., & Palma, E. (2008). On the Upwelling of Downwelling Currents. Journal of Physical Oceanography, 38, 2482-2500. https://doi.org/10.1175/2008JPO3783.1. 3. Zhang, Y., Godin, M., Bellingham, J., & Ryan, J. (2012).…
Natural_forcers	Lunar phase	-	Lunar phase	Moonlight, Lunar Periods, Moon phase, Tide level, Tidal range, Ocean tide	1. Moonlight affects marine biodiversity by affecting reproduction synchronization and activity in different animal taxa. 2. Many marine species exhibit lunar rhythms, which are connected to metabolic/endocrine pathways and interactions between circadian and circatidal/circalunar rhythms. 3. Ocean tides are the regular rise and fall of the sea caused by the gravitational attraction of the Moon an…	1. Kronfeld-Schor, N., Dominoni, D., Iglesia, H., Levy, O., Herzog, E., Dayan, T., & Helfrich-Forster, C. (2013). Chronobiology by moonlight. Proceedings of the Royal Society B: Biological Sciences, 280. https://doi.org/10.1098/rspb.2012.3088. 2. Andreatta, G., & Tessmar-Raible, K. (2020). The Still Dark Side of the Moon: Molecular Mechanisms of Lunar-Controlled Rhythms and Clocks. Journal of Mol…
Natural_forcers	Calf-parent separation	-	Calf-parent separation	Dependent calf isolation, Separation-induced stress, Loss of maternal contact	The main reason for the strandings of manatee calves in northeastern Brazil is the separation from their mothers.	Parente, C., Vergara‐Parente, J., & Lima, R. (2004). STRANDINGS OF ANTILLEAN MANATEES, TRICHECHUS MANATUS MANATUS, IN NORTHEASTERN BRAZIL. Latin American Journal of Aquatic Mammals, 3, 69-75. https://doi.org/10.5597/LAJAM00050.
Natural_forcers	Parasitism	-	Parasitism	Parasitic relationship, Parasitic association, Harmful symbiosis	Parasitism is a symbiotic relationship between organisms of different species, where parasites thrive at the expense of their hosts and use the host as their dwellings, causing damage, metabolic dependence, and ecological interactions.	Sobecka, E. (2012). Ecology and Zoogeography of Parasites. . https://doi.org/10.5772/27535.
Natural_forcers	Predation	-	Predation	Capture, Consumption	Predation is an interaction during which an organism kills and feeds on another organism.	Birkhofer, K., Bylund, H., Dalin, P., Ferlian, O., Gagic, V., Hambäck, P., Klapwijk, M., Mestre, L., Roubinet, E., Schroeder, M., Stenberg, J., Porcel, M., Björkman, C., & Jonsson, M. (2017). Methods to identify the prey of invertebrate predators in terrestrial field studies. Ecology and Evolution, 7, 1942 - 1953. https://doi.org/10.1002/ece3.2791.
Natural_forcers	Symbiosis	-	Symbiosis	Interdependence, Mutualism, Symbiotic interaction	Symbiosis is an intimate, physiological interaction of two dissimilar organisms or parts of organisms.	Goff, L. (1982). Symbiosis and Parasitism: Another Viewpoint. BioScience, 32, 255-256. https://doi.org/10.2307/1308531.
Natural_forcers	Scavenging	-	Scavenging	-	Scavenging is a foraging strategy where animals consume carrion to meet energetic demands, supplementing other methods like hunting or grazing.	Sincerbox, S., & DiGangi, E. (2018). Chapter 3 - There Is No Such Thing as a Free Lunch: The Evolution of Scavenging. Forensic Taphonomy and Ecology of North American Scavengers, pp. 33-41. https://doi.org/10.1016/B978-0-12-813243-2.00003-8.
Natural_forcers	Physical-chemical	-	Physical-chemical	Carbonates, Total carbon content, Organic carbon,Carbonate deposits, Oxygen saturation, Seawater oxygen, pH, Nitrite, Nitrate, Organic nitrogen, Nitrogen cycle components, Marine biomass, Seawater Organic Content, Grain size, Granulometry, Sediment deposition, Sediment erosion, Seasonal pattern, Magnetism, Magnetic field, Declination (degrees), Inclination (degrees), Magnetism, Magnetic field, De…	1. Reduced carbon compounds in marine environments are formed by the deposition of organic compounds from plants, animals, and soils. Organic carbon in marine sediments is a critical component of the global carbon cycle, with its degradation influencing various phenomena like carbon sequestration, recycling, and methane production. 2. Dissolved oxygen (DO) content in marine environments is crucia…	1- White, G., & Russell, N. (1995). What is biodegradation. , 28-64. https://doi.org/10.1007/978-94-011-1348-9_2. 2 - LaRowe, D., Arndt, S., Bradley, J., Estes, E., Hoarfrost, A., Lang, S., Lloyd, K., Mahmoudi, N., Orsi, W., Walter, S., Steen, A., & Zhao, R. (2020). The fate of organic carbon in marine sediments - New insights from recent data and analysis. Earth-Science Reviews, 204, 103146. htt…
Natural_forcers	Physical-chemical_UV Radiation	-	Physical-chemical_UV Radiation	Light stress, Ultraviolet Radiation	Enhanced UV-B radiation decreases chlorophyll content and photosynthesis in algae, but these organisms have evolved various avoidance and repair mechanisms to protect themselves against the damaging effects of UV radiation	Xue, L., Zhang, Y., Zhang, T., An, L., & Wang, X. (2005). Effects of Enhanced Ultraviolet-B Radiation on Algae and Cyanobacteria. Critical Reviews in Microbiology, 31, 79 - 89. https://doi.org/10.1080/10408410590921727.
Data_type	Acoustic	-	Acoustic	Acoustic detection	Acoustic presence of a species refers to the detection and classification of animal signals, which can be used to measure habitat occupancy, local density, breeding phenology, and activity schedules.	Fristrup, K., & Mennitt, D. (2012). Bioacoustical Monitoring in Terrestrial Environments. Acoustics Today, 8, 16. https://doi.org/10.1121/1.4753913.
Data_type	Scientific collection	-	Scientific collection	Biological collection	1- Biological collections are a vast collection of biological specimens developed over centuries, mostly in museums and herbaria, and supported by long-term public support; 2 - Biological collections are natural history collections that provide opportunities for genetic research in taxonomy, conservation, systematics, and population biology.	1 - Pyke, G., & Ehrlich, P. (2010). Biological collections and ecological/environmental research: a review, some observations and a look to the future. Biological Reviews, 85. https://doi.org/10.1111/j.1469-185X.2009.00098.x. 2 - Burrell, A., Disotell, T., & Bergey, C. (2015). The use of museum specimens with high-throughput DNA sequencers.. Journal of human evolution, 79, 35-44 . https://doi.org…
Data_type	Cell and Microbiology Culture	-	Cell and Microbiology Culture	Aquaculture, Experimental cultivation	Experimental cultivation is the confirmation of inferences about the cell biology, ecological roles, and evolution of microorganisms. Experimental cultivation involves generating synthetic chemically defined substitutes for complex natural foods, housing, and other substrates of life in the laboratory for biological knowledge production.	1 - Lewis, W., Tahon, G., Geesink, P., Sousa, D., & Ettema, T. (2020). Innovations to culturing the uncultured microbial majority. Nature Reviews Microbiology, 19, 225 - 240. https://doi.org/10.1038/s41579-020-00458-8. 2 - Landecker, H. (2016). It is what it eats: Chemically defined media and the history of surrounds.. Studies in history and philosophy of biological and biomedical sciences, 57, 1…
Data_type	Fisheries_Bycatch	-	Fisheries_Bycatch	Incidental capture, Accidental capture, Entanglement	Bycatch is the incidental capture of marine animals in fishing gear, affecting marine mammal, sea turtle, sea bird, fish, and invertebrate species.	Zollett, E. (2009). Bycatch of protected species and other species of concern in US east coast commercial fisheries. Endangered Species Research, 9, 49-59. https://doi.org/10.3354/ESR00221.
Data_type	Fisheries_Ghost Fishing	-	Fisheries_Ghost Fishing	Entanglement, Ghost gear, Ghost net	Ghost fishing refers to derelict fishing gear, either lost or abandoned, which continues to function in the water; continuing to induce mortality of aquatic organisms without human control.	Matsuoka, T., Nakashima, T., & Nagasawa, N. (2005). A review of ghost fishing: scientific approaches to evaluation and solutions. Fisheries Science, 71, 691-702.
Data_type	Fisheries_Fishing	-	Fisheries_Fishing	Fishery, fishery catch data, catch	Fishery-dependent data refers to data associated with fisheries, used to support fisheries science and management.	Dörner, H., Graham, N., Bianchi, G., Bjordal, Å., Frederiksen, M., Karp, W., Kennelly, S., Martinsohn, J., Murray, K., Pastoors, M., & Gudbrandsen, N. (2015). From cooperative data collection to full collaboration and co-management: a synthesis of the 2014 ICES symposium on fishery-dependent information. Ices Journal of Marine Science, 72, 1133-1139. https://doi.org/10.1093/ICESJMS/FSU222.
Data_type	Fisheries_Landing	-	Fisheries_Landing	-	The amount of fish (usually in pounds though sometimes as number of fish) caught be fishermen and delivered at the docks, then sold for profit or kept for personal consumption. Landings are reported at the points at which fish are brought to shore.	US Department of Commerce, N. O. and A. A. ([s.d.]). Voices of the Bay. Accessed on 19 December 2023, at https://sanctuaries.noaa.gov/education/voicesofthebay/glossary.html
Data_type	Ethnography	-	Ethnography	Ethnobotanical, Ethnobotany	Ethnography collects data through in-depth interviews with individuals, groups, or communities.	Creswell, J. (1994). Qualitative inquiry & research design : choosing among five approaches. https://books.google.com.br/books?hl=pt-BR&lr=&id=DLbBDQAAQBAJ&oi=fnd&pg=PP1&dq=Creswell,+J.+(1994).+Qualitative+inquiry+%26+research+design+:+choosing+among+five+approaches&ots=-is3adHSRz&sig=s4XsGPZhX_KhADveyYPiX7EOETw#v=onepage&q=Creswell%2C%20J.%20(1994).%20Qualitative%20inquiry%20%26%20research%20des…
Data_type	Experiment	-	Experiment	-	Mensurative experiments involve making measurements at one or more points in space or time, while manipulative experiments involve two or more treatments and aim to make comparisons.	Brown, M., & Waller, S. (1986). The impact of experimental design on the application of grazing research results: an exposition.. Journal of Range Management, 39, 197-200. https://doi.org/10.2307/3899048.
Data_type	Extraction	-	Extraction	-	Traditional extraction, commonly known as solvent extraction or solid–liquid extraction (SLE), is the most commonly and frequently used extraction technique. SLE can be done in several ways, such as; refluxing using soxhlet; boiling the sample and solvent with or without stirring for a certain duration; or maceration with continuous stirring (often for long duration, and sometimes even overnight)…	Getachew, A., Jacobsen, C., & Holdt, S. (2020). Emerging Technologies for the Extraction of Marine Phenolics: Opportunities and Challenges. Marine Drugs, 18. https://doi.org/10.3390/md18080389.
Data_type	Gut content	-	Gut content	Dietary, gut content, stomach content, Regurgitate	Gut content studies involve measuring gut contents to understand their diet composition and their relationship with ecosystem function.	Baker, R., Buckland, A., & Sheaves, M. (2014). Fish gut content analysis: robust measures of diet composition. Fish and Fisheries, 15, 170-177. https://doi.org/10.1111/FAF.12026.
Data_type	Scientific Collection_Herbarium	-	Scientific Collection_Herbarium	Botanical Garden, Botanical Collection, Botanical Archive, Plant Repository	Herbarium is a collection of dried, pressed, preserved plant specimens systematically arranged by family, genus, and species for future reference and study.	Kaur, H., & Kaur, H. (2018). The General History of Repository of Plant Specimens. International Journal of Research, 5, 14-21.
Data_type	Reintroduction	-	Reintroduction	Release, Post-release movement, Reintroduction of captive-managed animals	Reintroductions involve returning species to parts of their historical ranges where they were extirpated, and may involve release of captive-bred or wild-caught individuals.	Armstrong, D., & Seddon, P. (2008). Directions in reintroduction biology.. Trends in ecology & evolution, 23 1, 20-5 . https://doi.org/10.1016/J.TREE.2007.10.003.
Data_type	Sampling	-	Sampling	Collecting, scientific fishery, experimental fishery Gathering, Specimen collection	Sampling in biodiversity studies involves collecting data on species presence, distribution, and trends in marine ecosystems using methods like net, artificial substrata, light-traps, or when it is not specified.	Costello, M., Basher, Z., McLeod, L., Asaad, I., Claus, S., Vandepitte, L., Yasuhara, M., Gislason, H., Edwards, M., Appeltans, W., Enevoldsen, H., Edgar, G., Miloslavich, P., Monte, S., Pinto, I., Obura, D., & Bates, A. (2017). Methods for the study of marine biodiversity. , 129-163. https://doi.org/10.1007/978-3-319-27288-7_6.
Data_type	Sighting	-	Sighting	Visual detection, Visual observation, Line Transect	An animal sighting is the observation of an animal in the field, often based on uncertain assumptions and influenced by the observer's behavior and the animal's reaction to the observer's presence.	Eberhardt, L. (1968). A PRELIMINARY APPRAISAL OF LINE TRANSECTS. Journal of Wildlife Management, 32, 82. https://doi.org/10.2307/3798239.
Data_type	Stranding	-	Stranding	Beaching, Grounding, Animal ashore, Beach-cast animal, Beach-cast seaweeds, "Arribadas"	A “strand” is a beach, or land bordering a body of water, and stranded is defined as having run aground. The latter term also describes any creature having been left in a helpless position, such as a marine mammal that falters ashore ill, weak, or simply lost. [...] Some writers distinguish between strandings and beachings, the latter referring to animals cast ashore already dead. For scientific …	Geraci, J. R., & Lounsbury, V. J. (2005). Marine mammals ashore: a field guide for strandings. National Aquarium in Baltimore.
Data_type	RemoteSensing_Biologging	-	RemoteSensing_Biologging	species tracking, fauna tracking, Satelite tracking	Animal tag tracking is the study of animals' movements through their environments, using high-resolution data to reveal detailed facets of animal ecology, behavior, and ecosystem function.	Kays, R., Crofoot, M., Jetz, W., & Wikelski, M. (2015). Terrestrial animal tracking as an eye on life and planet. Science, 348. https://doi.org/10.1126/science.aaa2478.
Data_type	RemoteSensing_Imagery	-	RemoteSensing_Imagery	remote sensing, meto-oceanographyc	Satellite oceanography techniques can be categorized into passive and active techniques. Passive techniques measure natural radiation emitted from the sea or from reflected solar radiation, while active or radar techniques send a signal and measure the signal received after its reflection at the sea surface. The choice of frequencies and the polarization of the radiation are also important consid…	Traon, P. (2011). Satellites and Operational Oceanography. , 29-54. https://doi.org/10.1007/978-94-007-0332-2_2.
Theme	Abundance and diversity	-	Abundance and diversity	Species assemblage, Species richness, Community composition, Functional diversity, Biodiversity, Community structure	Biological diversity includes genetic, species, and ecological diversity, as well as functional diversity, which refers to the variety of responses to environmental change by organisms.	Steele, J. (1991). Marine Functional Diversity: Ocean and land ecosystems may have different time scales for their responses to change. BioScience, 41, 470-474. https://doi.org/10.2307/1311804.
Theme	Abundance and diversity_Population Dynamics	-	Abundance and diversity_Population Dynamics	Life history, Demography, Population ecology, Age structure	Population dynamics studies examine the interplay of density-independent and density-dependent processes, focusing on how environmental factors affect an organism's life history and demography.	Benton, T., Plaistow, S., & Coulson, T. (2006). Complex population dynamics and complex causation: devils, details and demography. Proceedings of the Royal Society B: Biological Sciences, 273, 1173 - 1181. https://doi.org/10.1098/rspb.2006.3495.
Theme	Animal health	-	Animal health	Health assessment, Health condition, Medical condition, Pathology, Immune response, Disease report, Epidemiology, Helmintology, Protozoology, Parasitology	Parasitology is the study of living organisms' relationships with each other and their surroundings, including taxonomy, anatomy, life cycles, host-parasite relations, and evolution.	Balashov, Y. (2011). Parasitism and ecological parasitology. Entomological Review, 91, 1216-1223. https://doi.org/10.1134/S001387381109017X.
Theme	Anthropogenic impact	-	Anthropogenic impact	Mortality rates arising from anthropogenic impact, cumulative threats, case reports of impacts, consequence studies, Plastic debris, Climate change, Plastisphere, Ecotoxicology	Anthropogenic impact refers to the effects of human activity, such as industrial pollution, soil erosion, deforestation, rapid industrialization, urbanization, and land degradation, leading to environmental contamination.	Ansari, Z., & Matondkar, S. (2014). Anthropogenic activities including pollution and contamination of coastal marine environment.. Journal of Ecophysiology and Occupational Health, 14, 71-78. https://doi.org/10.15512/JOEOH/2014/V14I1-2/50743.
Theme	Aquaculture	-	Aquaculture	Aquafarming, cultivation, stock enhancement, Pisciculture, algiculture, larviculture, reproduction for cultive, cultive	Aquaculture is the production of fish, shrimp, and other aquatic animals for food, feed, and animal husbandry, with the goal of enhancing growth, disease resistance, and feed efficiency.	Burr, G., Gatlin, D., & Ricke, S. (2005). Microbial ecology of the gastrointestinal tract of fish and the potential application of prebiotics and probiotics in finfish aquaculture. Journal of The World Aquaculture Society, 36, 425-436. https://doi.org/10.1111/J.1749-7345.2005.TB00390.X.
Theme	Behavior and physiology	-	Behavior and physiology	Behavioral response, Behavioral reaction, Stress response, Bioacoustics, Feeding, Migration and movement, Physiological response, Hormone modulation, Molecular response, Energy Budget, Neurophysiology, Endocrinology	1. Animal behavior is a response to its environment and physiological condition, typified by body motion and body posture, which can be measured using animal-attached accelerometers. 2. Animal physiology is the study of the structure, function, and adaptation of living organisms, including humans.	1. Shepard, E. (2008). Identification of animal movement patterns using tri-axial accelerometry. Endangered Species Research, 10, 47-60. https://doi.org/10.3354/ESR00084. 2. Burns, W. (1953). Comparative Animal Physiology. Nature, 171, 363-363. https://doi.org/10.1038/171363a0.
Theme	Bioacoustics	-	Bioacoustics	Soundscape, Acoustic monitoring, Acoustic survey, Acoustic detection, Acoustic ecology, Passive acoustic monitoring	Bioacoustics is the study of animal vocalisations and natural soundscapes, using signal processing and analysis to understand animal behaviors, populations, and ecosystems.	Stowell, D. (2021). Computational bioacoustics with deep learning: a review and roadmap. PeerJ, 10. https://doi.org/10.7717/peerj.13152.
Theme	Biochemistry	-	Biochemistry	Biological chemistry, Molecular biology, Chemical biology, Biochemistry profile, Pharmacological science, Pharmaceutical science, Pharmacodynamics, Pharmacology	1. Biochemistry is the study of molecules and their behaviors, with the emerging ability to observe and manipulate them within the living cell. 2. Pharmacology is an integrative discipline that identifies therapeutics from natural product sources and focuses on understanding disease causality and drug action.	1. Zlatanova, J., & Holde, K. (2006). Single-molecule biology: what is it and how does it work?. Molecular cell, 24 3, 317-29 . https://doi.org/10.1016/J.MOLCEL.2006.10.017. 2. Winquist, R., Mullane, K., & Williams, M. (2014). The fall and rise of pharmacology--(re-)defining the discipline?. Biochemical pharmacology, 87 1, 4-24 . https://doi.org/10.1016/j.bcp.2013.09.011.
Theme	Biological collections	-	Biological collections	Checklist, Museums, Herbaria, Biological archives, Natural history collections, Biorepositories	1- Biological collections are a vast collection of biological specimens developed over centuries, mostly in museums and herbaria, and supported by long-term public support; 2 - Biological collections are natural history collections that provide opportunities for genetic research in taxonomy, conservation, systematics, and population biology.	1 - Pyke, G., & Ehrlich, P. (2010). Biological collections and ecological/environmental research: a review, some observations and a look to the future. Biological Reviews, 85. https://doi.org/10.1111/j.1469-185X.2009.00098.x. 2 - Burrell, A., Disotell, T., & Bergey, C. (2015). The use of museum specimens with high-throughput DNA sequencers.. Journal of human evolution, 79, 35-44 . https://doi.org…
Theme	Biomonitoring	-	Biomonitoring	Bioassessment, Bioindication, Indicator species	Biomonitoring is the systematic use of living organisms to assess environmental conditions, especially the presence of pollutants.	Markert, B., Breure, A. M., & Zechmeister, H. G. (2003). Definitions, strategies and principles for bioindication and biomonitoring of the environment. Bioindicators and Biomonitors, Elsevier. https://doi.org/10.1016/S1874-3919(03)80005-5
Theme	Bioprospection	-	Bioprospection	Biodiversity Exploration, Bioactive Compound, Potential agent, Biotechnology, Metabolic repertoire	1 - Bioprospecting is the process of discovering valuable genetic resources, potentially supporting market-based conservation of biodiversity; 2 - Bioprospecting is field explorations to seek and document indigenous/traditional medical knowledge and its conversion into a commercialized product, often involving expertise from diverse areas of human endeavors.	1 - Rausser, G., & Small, A. (2000). Valuing Research leads: Bioprospecting and the Conservation of Genetic Resources. Journal of Political Economy, 108, 173 - 206. https://doi.org/10.1086/262115. 2 - Soejarto, D., Fong, H., Tan, G., Zhang, H., Ma, C., Franzblau, S., Gyllenhaal, C., Riley, M., Kadushin, M., Pezzuto, J., Xuan, L., Hiep, N., Hung, N., Vu, B., Lộc, P., Dac, L., Bình, L., Chiến, N., …
Theme	Climate change	-	Climate change	Global warming, Climatic debt, Climate crisis, Climate disruption	Climate change refers to long-term shifts in weather conditions and patterns of extreme weather events, potentially affecting human infectious diseases.	Wu, X., Lu, Y., Zhou, S., Chen, L., & Xu, B. (2016). Impact of climate change on human infectious diseases: Empirical evidence and human adaptation.. Environment international, 86, 14-23 . https://doi.org/10.1016/j.envint.2015.09.007.
Theme	Conservation and environmental management	-	Conservation and environmental management	Marine Protected Areas, Environmental vulnerability, Conservation action, Conservation assessment, Conservation status	1 - Conservation management involves conserving biodiversity and managing uncertainty in objectives, dynamics of systems, management options, and constraints. 2 - Conservation and environmental management involve addressing environmental change and biodiversity loss, and constructing an evidence-based framework for environmental management is possible.	1 - McCarthy, M. (2014). Contending with uncertainty in conservation management decisions. Annals of the New York Academy of Sciences, 1322, 77 - 91. https://doi.org/10.1111/nyas.12507. 2 - Pullin, A., & Knight, T. (2009). Doing more good than harm: building an evidence-base for conservation and environmental management.. Biological Conservation, 142, 931-934. https://doi.org/10.1016/J.BIOCON.200…
Theme	Modeling	-	Modeling	Ecosystem modeling, Environmental modeling, Scenario Analysis, Ecological simulation	1 - Ecological modeling is a type of modeling that considers dynamics, space, and uncertainty, often addressing issues relevant to biodiversity conservation. 2 - Ecological modeling is the process of constructing models to predict ecological systems' responses to management and aid in decision-making by environmental managers and policymakers.	1 - Drechsler, M., Grimm, V., Mysiak, J., & Wätzold, F. (2007). Differences and similarities between ecological and economic models for biodiversity conservation. Ecological Economics, 62, 232-241. https://doi.org/10.1016/J.ECOLECON.2006.03.026. 2 - Getz, W., Marshall, C., Carlson, C., Giuggioli, L., Ryan, S., Romañach, S., Boettiger, C., Chamberlain, S., Larsen, L., D’Odorico, P., & O'Sullivan, …
Theme	Pollution_Ecotoxicology	-	Pollution_Ecotoxicology	Toxicology, Ecological Risk Assessment, Environmental hazard assessment, Pollutants, Environmental pollution biology, Exposure pathway	Ecotoxicology is the study of toxic effects of chemical pollution on organisms at the individual and population levels, aiding in assessing environmental quality of specific ecosystems.	Dowling, V., & Sheehan, D. (2006). Proteomics as a route to identification of toxicity targets in environmental toxicology. PROTEOMICS, 6. https://doi.org/10.1002/PMIC.200600274.
Theme	Pollution_Ecotoxicology	-	Pollution_Ecotoxicology	Biomagnification, Bioconcentration	1 - Bioaccumulation is the accumulation of chemicals in biota, which may lead to adverse effects in individuals, species, and ecosystems. 2 - Bioaccumulation is the accumulation of chemicals in aquatic food webs, influenced by factors such as respiratory and dietary intakes, biotransformation, and growth.	1 - Franke, C., Studinger, G., Berger, G., Böhling, S., Bruckmann, U., Cohors-Fresenborg, D., & Jöhncke, U. (1994). The assessment of bioaccumulation. Chemosphere, 29, 1501-1514. https://doi.org/10.1016/0045-6535(94)90281-X. 2 - Mackay, D., Arnot, J., Gobas, F., & Powell, D. (2013). Mathematical relationships between metrics of chemical bioaccumulation in fish. Environmental Toxicology and Chemis…
Theme	Molecular Ecology_Evolutionary genetics	-	Molecular Ecology_Evolutionary genetics	Molecular Evolution, Speciation	Evolutionary genetics is an approach to understanding the genetic basis behind the evolution of developmental systems, reconstructing the history of genetic pathways and inferring the origin and diversification of gene functions.	Purugganan, M. (1998). The molecular evolution of development. BioEssays, 20. https://doi.org/10.1002/(SICI)1521-1878(199809)20:9<700::AID-BIES3>3.0.CO;2-K.
Theme	Molecular Ecology_Evolutionary genetics	-	Molecular Ecology_Evolutionary genetics	Phylogenetics, Evolutionary biogeography, Genetic biogeography	Phylogeography is a field that uses genetic data to understand the history of populations, expanding into many areas of biology and Earth sciences.	Beheregaray, L. (2008). Twenty years of phylogeography: the state of the field and the challenges for the Southern Hemisphere. Molecular Ecology, 17. https://doi.org/10.1111/j.1365-294X.2008.03857.x.
Theme	Molegular Ecology_Metagenomics	-	Molegular Ecology_Metagenomics	Environmental genomics, Microbiome genomics, Microbial genomics, Meta-omics, Ecogenomics	Metagenomics is the genomic study of uncultured microorganisms using fast, cheaper sequencing technologies and direct samples from their habitats.	Wooley, J., Godzik, A., & Friedberg, I. (2010). A Primer on Metagenomics. PLoS Computational Biology, 6. https://doi.org/10.1371/journal.pcbi.1000667.
Theme	Molecular Ecology_Population genetics	-	Molecular Ecology_Population genetics	Population genomics, Genetic demography	Population genetics studies the distribution of genetic variation within and among populations, using genealogies and geographical information to search for associations among genetic variation and geographical distribution.	Posada, D., Crandall, K., & Templeton, A. (2000). GeoDis: a program for the cladistic nested analysis of the geographical distribution of genetic haplotypes. Molecular Ecology, 9. https://doi.org/10.1046/j.1365-294x.2000.00887.x.
Theme	Molecular ecology	-	Molecular ecology	Molecular biology	1 - Molecular ecology is a discipline that studies genetic variation in natural populations, using techniques like genotypic data acquisition and theory to interpret results. 2 - Molecular ecology is the study of genetic diversity, local adaptation, evolutionary potential, effective population size, and taxonomic designations using neutral molecular genetic data.	1 - Karl, S., Toonen, R., Grant, W., & Bowen, B. (2012). Common misconceptions in molecular ecology: echoes of the modern synthesis. Molecular Ecology, 21. https://doi.org/10.1111/j.1365-294X.2012.05576.x. 2 - Kirk, H., & Freeland, J. (2011). Applications and Implications of Neutral versus Non-neutral Markers in Molecular Ecology. International Journal of Molecular Sciences, 12, 3966 - 3988. http…
Theme	Experimental ecology	-	Experimental ecology	Empirical ecology, Ecological experimentation	Experimental ecology involves examining factors of interest through controlled experiments, contributing to general knowledge through repeated tests of a hypothesis in various contexts.	Hillebrand, H., & Gurevitch, J. (2013). Reporting standards in experimental studies. Ecology Letters, 16 12, 1419-20 . https://doi.org/10.1111/ele.12190.
Theme	Trophic Ecology_Feeding	-	Trophic Ecology_Feeding	Foraging, Foraging ecology, Prey selection, Diet selection, Diet analysis, Diet composition, Food ingestion, Dietary Shift	Foraging ecology involves attributes like diet, foraging strata, foraging time, and body size, which determine species' role and function in ecosystems.	Wilman, H., Belmaker, J., Simpson, J., Rosa, C., Rivadeneira, M., & Jetz, W. (2014). EltonTraits 1.0: Species-level foraging attributes of the world's birds and mammals. Ecology, 95, 2027-2027. https://doi.org/10.1890/13-1917.1.
Theme	Trophic Ecology_Isotopes	-	Trophic Ecology_Isotopes	Isotopic analysis, Isotope ratios, Isotopic composition	Stable isotope analysis (SIA) is a tool used in ecology to study animal diet, habitat use, movement, and physiology, especially in marine mammals.	Newsome, S., Clementz, M., & Koch, P. (2010). Using stable isotope biogeochemistry to study marine mammal ecology. Marine Mammal Science, 26, 509-572. https://doi.org/10.1111/J.1748-7692.2009.00354.X.
Theme	Fishing resources	-	Fishing resources	Fishery resources, Aquatic resources, Marine resources, Fisheries, Fishing stocks, Fishery management	Fisheries resources refer to the status of exploited marine resources, including fish, shellfish, and other aquatic organisms.	Fulton, E., Smith, A., Smith, D., & Putten, I. (2011). Human behaviour: the key source of uncertainty in fisheries management. Fish and Fisheries, 12, 2-17. https://doi.org/10.1111/J.1467-2979.2010.00371.X.
Theme	Habitat and distribution	-	Habitat and distribution	Territory, Occurence, Geographic biology, Distributional biology, Historical biogeography	1. Habitat and distribution studies involve considering species-specific traits and intraspecific variation, integrating the Umwelt-concept from ethology, and considering resource distributions and individual movements. 2. Biogeography is the science that documents the spatial and temporal distribution of a given taxa in the environment at local, regional, and continental scales.	1. Dyck, H. (2011). Changing organisms in rapidly changing anthropogenic landscapes: the significance of the ‘Umwelt’-concept and functional habitat for animal conservation. Evolutionary Applications, 5, 144 - 153. https://doi.org/10.1111/j.1752-4571.2011.00230.x. 2. Moreira, C., Vasconcelos, V., & Antunes, A. (2013). Phylogeny and Biogeography of Cyanobacteria and Their Produced Toxins. Marine D…
Theme	Methodological	-	Methodological	Method Development, Evaluation of Methods	Methodological studies evaluate the design, analysis, or reporting of other research-related reports, aiming to improve health research methodology and reduce research waste.	Mbuagbaw, L., Lawson, D., Puljak, L., Allison, D., & Thabane, L. (2020). A tutorial on methodological studies: the what, when, how and why. BMC Medical Research Methodology, 20. https://doi.org/10.1186/s12874-020-01107-7.
Theme	Migration and movement	-	Migration and movement	Movement ecology, Migration, Home-range, Dispersal range, High-use area, Migratory Paths, Space use	1 - Movement ecology is the study of individual organismal movements, which can connect resources, genes, and processes among different locations, impacting biodiversity. 2 - Dispersal is any specific movement during an individual’s lifespan, that make individuals leave the place they were born to a new location where they produce offspring. At short temporal, but usually large spatial scales, in…	1 - Schick, R., Loarie, S., Colchero, F., Best, B., Boustany, A., Conde, D., Halpin, P., Joppa, L., McClellan, C., & Clark, J. (2008). Understanding movement data and movement processes: current and emerging directions.. Ecology letters, 11 12, 1338-50 . https://doi.org/10.1111/j.1461-0248.2008.01249.x. 2 - Goossens, S., Wybouw, N., Van Leeuwen, T. et al. The physiology of movement. Mov Ecol 8, 5…
Theme	Morphology	-	Morphology	Anatomy, Physiognomy	Morphology is the description and analysis of organismal form, contributing to understanding how animals function and how their diversity of phenotypes evolved.	Wanninger, A. (2015). Morphology is dead – long live morphology! Integrating MorphoEvoDevo into molecular EvoDevo and phylogenomics. Frontiers in Ecology and Evolution, 3. https://doi.org/10.3389/fevo.2015.00054.
Theme	Paleoecology	-	Paleoecology	Ichnology, Taphonomy	Paleoecology involves constructing paleoenvironmental models, faunal changes, and evolutionary trends of paleontological taxa using modern analogs.	Domínguez‐Rodrigo, M., & Musiba, C. (2010). How Accurate are Paleoecological Reconstructions of Early Paleontological and Archaeological Sites?. Evolutionary Biology, 37, 128-140. https://doi.org/10.1007/s11692-010-9087-2.
Theme	Phenology	-	Phenology	Temporal ecology, Chronoecology, Chronobiology, Life cycle timing, Phenological science	Phenology is a multidisciplinary science encompassing biometeorology, ecology, and evolutionary biology that monitors and predicts the timing of recurrent life cycle events.	Morellato, L., Alberton, B., Alvarado, S., Borges, B., Buisson, E., Camargo, M., Cancian, L., Carstensen, D., Escobar, D., Leite, P., Mendoza, I., Rocha, N., Soares, N., Silva, T., Staggemeier, V., Streher, A., Vargas, B., & Peres, C. (2016). Linking plant phenology to conservation biology. Biological Conservation,195, 60-72. https://doi.org/10.1016/J.BIOCON.2015.12.033.
Theme	Phytosociology	-	Phytosociology	Biosociology, Plant sociology, Phytocoenology, Floristics	Phytosociology is a field that studies plant communities and their interactions with their environment, using field sampling methods to determine species richness and distribution.	Chytrý, M. (2001). Phytosociological data give biased estimates of species richness. Journal of Vegetation Science, 12, 441-444. https://doi.org/10.1111/J.1654-1103.2001.TB00190.X.
Theme	Seafood technology	-	Seafood technology	Fishing prossessing technology, quality controls in fisheries, fisheries technology	The flesh of fish is composed of macroconstituents and them seafood product's are considered a very perishable commodity. Usually necessitates proper preservation to avoid product spoilage, and this need is further driven by consumer demand for high-quality, lightly processed products with minimal changes in nutritional and sensory properties.	Kontominas, M. G., Badeka, A. V., Kosma, I. S., & Nathanailides, C. I. (2021). Innovative seafood preservation technologies: Recent developments. Animals, 11(1), 92.
Theme	Socioecology	-	Socioecology	Social ecology, Socio-environmental studies, Socioecological psychology	Socioecology is the study of relationships between ecological variables and social behavior, such as aggression, cooperation, and mating patterns.	Lawler, R. (2011). Feeding competition, cooperation, and the causes of primate sociality: a commentary on Sussman et al.. American Journal of Primatology, 73. https://doi.org/10.1002/ajp.20869.
Theme	Taxonomy	-	Taxonomy	Systematics	Taxonomy is the science of naming and classifying organisms, and is a fundamental basis for all biology.	Mallet, J., & Willmott, K. (2003). Taxonomy: renaissance or Tower of Babel?. Trends in Ecology and Evolution, 18, 57-59. https://doi.org/10.1016/S0169-5347(02)00061-7.
Anthropogenic_ threats	Animal disturbance	-	Animal disturbance	Human interaction	Human disturbances, such as recreation and hunting, have strong impacts on animal movement, affecting the movements and home ranges of terrestrial and aquatic animals worldwide.	Doherty, T., Hays, G., & Driscoll, D. (2021). Human disturbance causes widespread disruption of animal movement. Nature Ecology & Evolution, 5, 513-519. https://doi.org/10.1038/s41559-020-01380-1.
Anthropogenic_ threats	Animal disturbance_Boat collision	-	Animal disturbance_Boat collision	Boat strike, Vessel collision, Ship impact, Propeller strike, Propeller damage, Propeller slashes, Vessel damage, Ship crash, Watercraft collision, Motorboat collision	1 - Records atributed to ship strikes when they reported either (1) massive blunt impact trauma (e.g., fractures of heavy bones including skulls, jaws, or vertebrae) or apparent propeller wounds (i.e., deep slashes or cuts into blubber on the dorsal aspect), or (2) a dead whale on the bow of a ship. 2 - A vessel collision or strike is defined as any impact between any part of a watercraft (most c…	1 - Laist, D. W., Knowlton, A. R., Mead, J. G., Collet, A. S., & Podesta, M. (2001). Collisions between ships and whales. Marine Mammal Science, 17(1), 35-75. 2 - Peel, D., Smith, J. N., and Childerhouse, S. (2018). Vessel strike of whales in Australia: the challenges of analysis of historical incident data. Front. Mar. Sci. 5:69. doi: 10.3389/fmars.2018.00069
Anthropogenic_ threats	Animal disturbance_Harvest	-	Animal disturbance_Harvest	Cropping, Hunting, Collecting, Poaching, Direct capture	Harvest of wild animals refers to the exploitation of wild animals for food and income, often involving unsustainable exploitation and defaunation. This category does not consider fishing.	Ingram, D., Coad, L., Collen, B., Kümpel, N., Breuer, T., Fa, J., Gill, D., Maisels, F., Schleicher, J., Stokes, E., Taylor, G., & Scharlemann, J. (2015). Indicators for wild animal offtake: methods and case study for African mammals and birds. Ecology and Society, 20. https://doi.org/10.5751/ES-07823-200340.
Anthropogenic_ threats	Animal disturbance_Injure	-	Animal disturbance_Injure	Harm, Hurt, Wound, Projectile wounds, Knife cuts, Projectile injuries, Knife-cut marks, harpoon signs	-	-
Anthropogenic_ threats	Animal disturbance_Domestication	-	Animal disturbance_Domestication	Aminal domestication	1 - Domestication involves adaptation to a captive environment, involving genetic changes, developmental mechanisms, and environmental events or management practices that influence specific biological traits. 2 - Animal domestication involves both culture and biology, with animals being incorporated into human society and evolving through natural selection and artificial selection for economic, c…	1 - Price, E. (1984). Behavioral Aspects of Animal Domestication. The Quarterly Review of Biology, 59, 1 - 32. https://doi.org/10.1086/413673. 2 - Clutton-Brock, J. (1992). The process of domestication. Mammal Review, 22, 79-85. https://doi.org/10.1111/J.1365-2907.1992.TB00122.X.
Anthropogenic_ threats	Antimicrobial resistance	-	Antimicrobial resistance	Antimicrobial susceptibility, Antibacterial Resistance, Antiviral Resistance, Resistome, Antibiotic-resistant strains	Bennani et al. (2012) highlight the importance of antimicrobial resistant enterococci in marine waters, since this environment receive wastewaters with their high level of pathogenic and polluting agents. The coastal waters may carry microorganisms resistant antimicrobial to areas where they areconsidered alien, such as oceans. Wildlife has the potential to serve as an environmental reservoir and…	Bennani M, Amarouch H, Oubrim N et al (2012) Identification and antimicrobial resistance of fecal enterococci isolated in coastal mediterranean environments of morocco. Eur J Sci Res 70(2):266–275
Anthropogenic_ threats	Fisheries_Aquaculture	-	Fisheries_Aquaculture	Fish farming, Mariculture, Aquafarming, Captive fishing, Aquaponics	Aquaculture is the process of reproducing, nurturing, and ingesting fish, shellfish, plants, algae, and other organisms in water bodies (artificially confined ponds, pens, and cages) for food or recreation.	1 -Vishwas, H., & Ullas, S. (2019). Remotely Monitored Energy EfficientMethod for Aquaculture Using Smart Devices. 2019 International Conference on Advances in Computing, Communication and Control (ICAC3), 1-6. https://doi.org/10.1109/ICAC347590.2019.9036810. 2 - Primavera, J. (2005). Mangroves, Fishponds, and the Quest for Sustainability. Science, 310, 57 - 59. https://doi.org/10.1126/SCIENCE.11…
Anthropogenic_ threats	Fisheries_Bycatch	-	Fisheries_Bycatch	Incidental capture, Acidental capture	Bycatch is the incidental capture of marine animals in fishing gear, affecting marine mammal, sea turtle, sea bird, fish, and invertebrate species on the east coast of the United States.	Zollett, E. (2009). Bycatch of protected species and other species of concern in US east coast commercial fisheries. Endangered Species Research, 9, 49-59. https://doi.org/10.3354/ESR00221.
Anthropogenic_ threats	Fisheries_Fishery Interaction	-	Fisheries_Fishery Interaction	-	Fisheries interaction with marine fauna involves attraction and repulsion of wild animals to/from marine finfish cage and bivalve aquaculture, affecting fisheries-related species and marine ecosystems.	Callier, M., Byron, C., Bengtson, D., Cranford, P., Cross, S., Focken, U., Jansen, H., Kamermans, P., Kiessling, A., Landry, T., O’Beirn, F., Petersson, E., Rheault, R., Strand, Ø., Sundell, K., Svåsand, T., Wikfors, G., & McKindsey, C. (2018). Attraction and repulsion of mobile wild organisms to finfish and shellfish aquaculture: a review. Reviews in Aquaculture, 10, 924-949. https://doi.org/10.…
Anthropogenic_ threats	Fisheries_Fishing Pressure	-	Fisheries_Fishing Pressure	Fishery Pressure, Fish Harvesting Pressure, Catch Pressure, Exploitation Pressure	Fishing pressure refers to the intensity of fishing activity on marine landscapes, varying by region and depending on the spatial location of the landscape.	Stelzenmüller, V., Rogers, S., & Mills, C. (2008). Spatio-temporal patterns of fishing pressure on UK marine landscapes, and their implications for spatial planning and management. Ices Journal of Marine Science, 65, 1081-1091. https://doi.org/10.1093/ICESJMS/FSN073.
Anthropogenic_ threats	Fisheries_Ghost Gear	-	Fisheries_Ghost Gear	Ghost net, Ghost trap	When fishing gear is lost, abandoned or discarded in the marine environment, it can continue to ensnare and capture marine wildlife, earning the moniker ‘ghost gear’	Richardson, K., Asmutis-Silvia, R., Drinkwin, J., Gilardi, K. V., Giskes, I., Jones, G., ... & Hogan, E. (2019). Building evidence around ghost gear: Global trends and analysis for sustainable solutions at scale. Marine pollution bulletin, 138, 222-229.
Anthropogenic_ threats	Blooms	-	Blooms	Harmful Algal Blooms	A marine bloom is a periodic, harmful algal bloom in the presence of toxic substances, which reduce the growth of zooplankton by decreasing grazing pressure.	Chattopadhyay, J., Sarkar, R., & abdllaoui, A. (2002). A delay differential equation model on harmful algal blooms in the presence of toxic substances.. IMA journal of mathematics applied in medicine and biology, 19 2, 137-61 . https://doi.org/10.1093/IMAMMB/19.2.137.
Anthropogenic_ threats	Climate change	-	Climate change	Global warming, Climatic debt, Climate crisis, Climate disruption	Climate change refers to long-term shifts in weather conditions and patterns of extreme weather events, potentially affecting human infectious diseases.	Wu, X., Lu, Y., Zhou, S., Chen, L., & Xu, B. (2016). Impact of climate change on human infectious diseases: Empirical evidence and human adaptation.. Environment international, 86, 14-23 . https://doi.org/10.1016/j.envint.2015.09.007.
Anthropogenic_ threats	Deforestation	-	Deforestation	Logging, Forest degradation, Forest loss, Vegetation loss	1 - Deforestation is the removal of existing natural vegetation cover, especially where the native cover is largely forest, and can have devastating impacts on biodiversity and the environment. 2 - Deforestation is the intentional and permanent transition in vegetative cover from forest to other uses, with trees seen as undesirable invaders.	1 - Mawalagedara, R. (2012). The Climatic Effects of Deforestation in South and Southeast Asia. , 2011. https://doi.org/10.5772/34101. 2 - Bromley, D., & Reis, E. (1999). Deforestation — Institutional Causes and Solutions. , 95-105. https://doi.org/10.1007/978-94-011-4746-0_9.
Anthropogenic_ threats	Habitat Disturbance	-	Habitat Disturbance	Habitat degradation, Habitat destruction	1 - Anthropogenic habitat disturbance is the impact of human presence on animal distributions by competing for space and actively using their habitat. 2- Habitat disturbance is an abrupt event that dramatically alters habitat conditions and resource distribution for populations and communities.	1 - Corradini, A., Randles, M., Pedrotti, L., Loon, E., Passoni, G., Oberosler, V., Rovero, F., Tattoni, C., Ciolli, M., & Cagnacci, F. (2020). Effects of cumulated outdoor activity on wildlife habitat use. Biological Conservation. https://doi.org/10.1016/j.biocon.2020.108818. 2 - Schowalter, T. (2012). Insect responses to major landscape-level disturbance.. Annual review of entomology, 57, 1-20 …
Anthropogenic_ threats	Habitat disturbance_Dredge	-	Habitat disturbance_Dredge	Drag up, Dredging, Extract	Dredging is excavating soil or other sediments from the bottom of a water body, such as a lake or sea, for various purposes, such as maintaining waterways or obtaining material for beach nourishment. Dredging impacts water quality by increasing suspended sediment, causing reduced light, increased sediment deposition, and affecting turbidity, submarine light, and sediment deposition conditions.	1 - Hannot, S., Los, J., Spaendonk, B., Kruijswijk, A., & Krijger, A. (2013). Validating the Coupling of Multibody Dynamic Simulations With Sea Keeping Simulations. . https://doi.org/10.1115/DETC2013-12794./ 2 - Stark, C. (2016). Spatial and temporal water quality changes during a large scale dredging operation. . https://doi.org/10.4225/28/5AFB76A51FB47.
Anthropogenic_ threats	Habitat disturbance_Portuary activity	-	Habitat disturbance_Portuary activity	Dock operations, Harbor activity, Seaport operations, Port logistics, Waterfront operations	Port activities involve loading/unloading and moving cargo using equipment like marine vessels, cranes, trucks, and railroads, causing pollution in air, water, and soil media.	Kura, B., Dunn, C., Iyer, A., & Ajdari, E. (2014). Promoting Sustainability at the Ports through Knowledge Sharing. Journal of Geoscience and Environment Protection, 02, 143-150. https://doi.org/10.4236/GEP.2014.22020.
Anthropogenic_ threats	Habitat disturbance_Urbanization	-	Habitat disturbance_Urbanization	Urban development, City development, City building, Urban expansion	Urbanization is the process of transforming land use and land cover through infrastructure development, goods, and services, but also causes land surface modifications such as vegetation reduction and soil compaction.	Chen, J., Theller, L., Gitau, M., Engel, B., & Harbor, J. (2017). Urbanization impacts on surface runoff of the contiguous United States.. Journal of environmental management, 187, 470-481 . https://doi.org/10.1016/j.jenvman.2016.11.017.
Anthropogenic_ threats	Eutrophication	-	Eutrophication	Excessive nutrient loading, Trophic enrichment	Eutrophication is the overenrichment of aquatic ecosystems with nutrients leading to algal blooms and anoxic events.	Carpenter, S. (2005). Eutrophication of aquatic ecosystems: bistability and soil phosphorus.. Proceedings of the National Academy of Sciences of the United States of America, 102 29, 10002-5 . https://doi.org/10.1073/PNAS.0503959102.
Anthropogenic_ threats	Invasive Species	-	Invasive Species	Non-native species, Exotic species, Alien species, Introduced species	Invasive species are species introduced by people that out-compete native organisms, spread through their new environment, increase population density, and harm ecosystems in their introduced range.	Frederiksen, P., Ivanov, B., Zhang, L., & Wang, Z. (2007). Invasive Alien Species. https://doi.org/10.6027/tn2015-517.
Anthropogenic_ threats	Pollution_Physico-chemical_AWP	-	Pollution_Physico-chemical_AWP	Contamination by Agricultural or Agroindustrial Waste, Environmental Contamination by Agricultural Waste, Environmental Impact of Agricultural and Agroindustrial Waste	Agroindustrial waste pollution is a source of contamination in soil, air, and bodies of water, affecting the environment and public health.	Leyva-López, N., Lizárraga-Velázquez, C., Hernández, C., & Sánchez-Gutiérrez, E. (2020). Exploitation of Agro-Industrial Waste as Potential Source of Bioactive Compounds for Aquaculture. Foods, 9. https://doi.org/10.3390/foods9070843.
Anthropogenic_ threats	Pollution_Physico-chemical_DWP	-	Pollution_Physico-chemical_DWP	Domestic waste water pollution, Household waste pollution, Urban effluents discharge, Sewage discharge	Domestic waste is a potential pollutant due to its organic and inorganic content, as well as pathogenic microorganisms like bacteria, viruses, and parasitic worms.	Said, N., & Marsidi, R. (2011).Mikroorganisme patogen dan parasit di dalam air limbah domestik serta alternatif teknologi pengolahan. 1. https://doi.org/10.29122/jai.v1i1.2293.
Anthropogenic_ threats	Pollution_Chemical_Heavy Metals	-	Pollution_Chemical_Heavy Metals	-	1 - Heavy metals are metals with a density of 5 g/cm3 or more, including lead, tin, nickel, cadmium, cobalt, mercury, and hexavalent chromium. 2 - Heavy metals are naturally occurring elements with high atomic weight and density at least five times greater than water, with multiple industrial, domestic, agricultural, medical, and technological applications.	1 - Palchetti, I., Lepore, L., & Mascini, M. (2020). Heavy Metals. World History through Case Studies. https://doi.org/10.4135/9781412953924.n520. 2 - Tchounwou, P., Yedjou, C., Patlolla, A., & Sutton, D. (2012). Heavy metal toxicity and the environment.. Experientia supplementum, 101, 133-64 . https://doi.org/10.1007/978-3-7643-8340-4_6.
Anthropogenic_ threats	Pollution_Physico-chemical_Microplastics	-	Pollution_Physico-chemical_Microplastics	Microplastics contamination, Microscopic plastic particles, Microplastic particles	Microplastic pollution is small particles of plastic 5 mm in size, found in both the ocean and freshwater systems.	Rochman, C. (2018). Microplastics research—from sink to source. Science, 360, 28 - 29. https://doi.org/10.1126/science.aar7734.
Anthropogenic_ threats	Pollution_Physico-chemical_Mining	-	Pollution_Physico-chemical_Mining	Collecting, Extracting, Harvesting	Mining is the process of obtaining useful minerals from the earth's crust, such as gold, for extraction and marketing at a profit.	McKinnon, E. (2002). The environmental effects of mining waste disposal at Lihir Gold Mine, Papua New Guinea. Journal of Rural and Tropical Public Health, 1, 40-50.
Anthropogenic_ threats	Pollution_Physico-chemical_Oil Field	-	Pollution_Physico-chemical_Oil Field	Campos Basin, Santos Basin, Oil refinery	1 - An oil field is a large, productive area with oil reserves, typically composed of rudistid and algal sediments. 2 - An oil field is a place where oil is extracted, typically with old wells, equipment, and infrastructure, posing potential safety and environmental risks.	1 - Alsharhan, A. (1987). Geology and Reservoir Characteristics of Carbonate Buildup in Giant Bu Hasa Oil Field, Abu Dhabi, United Arab Emirates. AAPG Bulletin, 71, 1304-1318. https://doi.org/10.1306/703C8065-1707-11D7-8645000102C1865D. 2 - Mccomb, T., & Towler, B. (2013). How to Tackle the Challenge of Mature Field Development. , 09, 18-20. https://doi.org/10.2118/0313-018-TWA.
Anthropogenic_ threats	Pollution_Physico-chemical_Oil Spill	-	Pollution_Physico-chemical_Oil Spill	Oil leakage, crude oil spill	An oil spil is a large spill of oil that causes temporary changes in urban development, vegetation, coastal wetlands, and sand sheet surface differences.	Kwarteng, A., & Chavez, P. (1998). Change detection study of Kuwait City and environs using multi-temporal Landsat Thematic Mapper data. International Journal of Remote Sensing, 19, 1651-1662. https://doi.org/10.1080/014311698215162.
Anthropogenic_ threats	Pollution_Physico-chemical_Plastic	-	Pollution_Physico-chemical_Plastic	Microplastic pollution, Debris ingestion	Plastic pollution is the accumulation of plastic waste in natural ecosystems due to indiscriminate use, inadequate recycling, and deposits in landfills.	Kumar, R., Verma, A., Shome, A., Sinha, R., Sinha, S., Jha, P., Kumar, R., Kumar, P., , S., Das, S., Sharma, P., & Prasad, P. (2021). Impacts of Plastic Pollution on Ecosystem Services, Sustainable Development Goals, and Need to Focus on Circular Economy and Policy Interventions. Sustainability. https://doi.org/10.3390/su13179963.
Anthropogenic_ threats	Pollution_Chemical_PAH	-	Pollution_Chemical_PAH	Polynuclear aromatic hydrocarbons, Polycyclic hydrocarbons, Polyaromatic hydrocarbons	Polycyclic aromatic hydrocarbons (PAHs) are organic compounds composed of two or more fused benzene rings arranged in various configurations, found in ambient air and posing health risks due to their carcinogenicity and mutagenicity.	Kim, K., Jahan, S., Kabir, E., & Brown, R. (2013). A review of airborne polycyclic aromatic hydrocarbons (PAHs) and their human health effects.. Environment international, 60, 71-80 . https://doi.org/10.1016/j.envint.2013.07.019.
Anthropogenic_ threats	Pollution_Chemical_POPs	-	Pollution_Chemical_POPs	Persistent Toxic Substances, Environmental Persistent Organic Chemicals (EPOCs), Persistent Organic Chemicals (POCs)	POPs are a small subset of organic chemicals with characteristics of persistence in the environment, accumulation in biological organisms, and toxicity that pose environmental risks to humans and ecosystems.	Rodan, B., Pennington, D., Eckley, N., & Boethling, R. (1999). Screening for persistent organic pollutants: Techniques to provide a scientific basis for POPs criteria in international negotiations. Environmental Science & Technology, 33, 3482-3488. https://doi.org/10.1021/ES980060T.
Anthropogenic_ threats	Pollution_Physical_Light	-	Pollution_Physical_Light	Luminous Pollution, Artificial light pollution, Artificial Light Intrusion, Light Disturbance, Coastal artificial light exposure	Light pollution is excessive or obtrusive artificial light caused by bad lighting design, generating significant costs including negative impacts on wildlife, health, astronomy, and wasted energy.	Gallaway, T., Olsen, R., & Mitchell, D. (2010). The economics of global light pollution. Ecological Economics, 69, 658-665. https://doi.org/10.1016/J.ECOLECON.2009.10.003.
Anthropogenic_ threats	Pollution_Physical_Noise	-	Pollution_Physical_Noise	Noise disturbance, Acoustic Pollution	Noise pollution is caused by anthropogenic noise in the sea, leading to auditory masking, cochlear damage, changes in behavior, altered metabolisms, and affecting marine ecosystems' health and service functions.	Peng, C., Zhao, X., & Liu, G. (2015). Noise in the Sea and Its Impacts on Marine Organisms. International Journal of Environmental Research and Public Health, 12, 12304 - 12323. https://doi.org/10.3390/ijerph121012304.
Anthropogenic_ threats	Pollution_Physical_Thermal	-	Pollution_Physical_Thermal	Heat pollution, Water heating pollution, Thermal contamination, Heat discharge, Powerplant waste pollution	Thermal pollution refers to the disruption of normal ecological conditions in streams by man-made thermal discharges, with both beneficial and adverse effects on stream ecology.	Davidson, B., & Bradshaw, R. (1967). Thermal pollution of water systems. Environmental science & technology, 1 8, 618-30 . https://doi.org/10.1021/es60008a606.
Anthropogenic_ threats	Pollution	-	Pollution	Contamination, Environmental pollution	Pollution is the introduction of elements, compounds, or energy into the environment at levels that impair its functioning or present an unacceptable risk to humans or other targets. Used when is not specified.	Snousy, M., Khalil, M., Abdel-Moghny, T., Journals, S., & El-Sayed, E. (2017). An Overview on the Organic Contaminants. , 1. https://doi.org/10.25177/JESES.1.2.1.
Anthropogenic_ threats	Pollution_Debris ingestion	-	Pollution_Debris ingestion	Marine Debris ingestion, Plastic ingestion, Garbage ingestion, AMD (anthropogenic marine debris) ingestion, Litter ingestion	1 - Marine debris is persistent, solid marine pollution, including plastics, metals, and glass, that accumulates on shores, especially in coastal communities. 2 - Ingestion of marine debris can cause intestinal blockage, internal injury, dietary dilution, malnutrition, and increased buoyancy, leading to poor health, reduced growth rates, and reproductive output, or death.	1 - Gilligan, M., Pitts, R., Richardson, J., & Kozel, T. (1992). Rates of accumulation of marine debris in Chatham County, Georgia. Marine Pollution Bulletin, 24, 436-441. https://doi.org/10.1016/0025-326X(92)90342-4. 2 - Nelms, S., Duncan, E., Broderick, A., Galloway, T., Godfrey, M., Hamann, M., Lindeque, P., & Godley, B. (2016). Plastic and marine turtles: a review and call for research. Ices …

## Sheet: Mudanças
Column	O que mudou	Main category	Subcategory	Global_filling	Synonyms/correlated terms	Definition	Reference
Habitat		Beachrocks	-	Beachrocks	Shoreline rock, Shore rocks	Beachrocks are hard coastal sedimentary formations consisting of various beach sediments, lithified through the precipitation of carbonate cements.	Vousdoukas, M., Velegrakis, A., & Plomaritis, T. (2007). Beachrock occurrence, characteristics, formation mechanisms and impacts. Earth-Science Reviews, 85, 23-46. https://doi.org/10.1016/J.EARSCIREV.2007.07.002.
Habitat		Coastal lagoon	-	Coastal lagoon	Lagoon, Laguna, Lagunar environment, Lagoa	Coastal lagoons are inland water bodies parallel to the coast, usually separated from the ocean by a barrier, with water depths seldom exceeding a few meters and varying salinity levels.	Kjerfve, B. (1994). Chapter 1 Coastal Lagoons. Elsevier oceanography series, 60, 1-8. https://doi.org/10.1016/S0422-9894(08)70006-0.
Habitat		Continental	-	Continental	-	Continental refers to large, continuous landmasses, the geological formations and shelves associated with them. Normally used only for migratory seabirds.	Crosby, A., Lewis, M., & Wigen, K. (1998). The Myth of Continents: A Critique of Metageography. The American Historical Review. https://doi.org/10.2307/2651208.
Habitat		Continental shelf	-	Continental shelf	Nearshore Continental Area,Seabed Extension, Shelf, Submerged Continental Plain	Submerged edge of the continents. The term "continental shelf" is applied to any shallow marine sediment, including those deposited on a relatively shallow, uniformly, gently sloping surface, including the marine surface.	1 - Baretta-Bekker, H. J., Duursma, E. K., & Kuipers, B. R. (Eds.). (1998). Encyclopedia of marine sciences. Springer Science & Business Media./ 2 - Brooks, J., Wermund, E., & Williams, T. (1969). Shallow Shelf Sedimentation in Rock Record--Introduction to Symposium: AAPG Bulletin, 53, 709-709. https://doi.org/10.1306/5D25C6D1-16C1-11D7-8645000102C1865D.
Habitat		Continental shelf	Bay	Continental shelf_Bay	Baía	Bay range is defined as the area between ocean and inland, with varying sizes and characteristics, such as wetlands, estuaries, and inlets.	Lei, G. (2009). Classification and Change Analysis of the Exploitation Oriented Bays in Guangdong Province. Progress in geography.
Habitat		Continental shelf	Intertidal area	Continental shelf_Intertidal area	Intertidal flat,Intertidal zone, Tidal flat	The intertidal zone is a diverse depositional surface characterized by elevations of both high and low tide stages, with intertidal flats and tidal sand bodies exposed at low tide.	Klein, G. (1985). Intertidal Flats and Intertidal Sand Bodies. , 187-224. https://doi.org/10.1007/978-1-4612-5078-4_3.
Habitat		Continental shelf	Subtidal area	Continental shelf_Subtidal area	Sublittoral area, Subtidal zone, Submerged area, Underwater zone	Subtidal zone refers to the area below the tidal crest, characterized by a moving water layer and its influence on faunal dispersal.	Robbins, B., & Bell, S. (1994). Seagrass landscapes: a terrestrial approach to the marine subtidal environment.. Trends in ecology & evolution, 9 8, 301-4 . https://doi.org/10.1016/0169-5347(94)90041-8.
Habitat		Continental shelf	Basin	Continental shelf_Basin	Ocean Basin	Depressed region of potential sediment accommodation that forms on continental crust mainly in response to geodynamic processes.	DeCelles, P., & Giles, K. (1996). Foreland basin systems. Basin Research, 8, 105-123. https://doi.org/10.1046/J.1365-2117.1996.01491.X.
Habitat		Continental shelf	Bight	Continental shelf_Bight	Coastal concavity, Coastal inlet, Maritime indentation	A bight is a curve in a coastline or bend, angle, or corner in any configuration.	Stokes, W. (1972). Grand Canyon Bight--Significant Tectonic Feature of the Southwest: ABSTRACT. . https://doi.org/10.1306/819A4036-16C5-11D7-8645000102C1865D.
Habitat		Continental shelf	Channel	Continental shelf_Channel	Strait, Stream	Relatively narrow sea or stretch of water, wider and larger than a strait, connecting two larger bodies of water	Baretta-Bekker, H. J., Duursma, E. K., & Kuipers, B. R. (Eds.). (1998). Encyclopedia of marine sciences. Springer Science & Business Media.
Habitat		Continental shelf	Cove	Continental shelf_Cove	Inlet, Sheltered Cove, Small bay	Sea coves are semi-closed bodies of water.	Luo, W., Li, H., Gao, S., Yu, Y., Lin, L., & Zeng, Y. (2016). Molecular diversity of microbial eukaryotes in sea water from Fildes Peninsula, King George Island, Antarctica. Polar Biology, 39, 605-616. https://doi.org/10.1007/s00300-015-1815-8.
Habitat		Continental shelf	Gulf	Continental shelf_Gulf	-	A marginal and semi-enclosed sea. The gulf is a young, obliquely opening oceanic basin with tectonic structures correlated from passive margins to the active mid-oceanic ridge.	1 - Naser, H. (2014). Marine Ecosystem Diversity in the Arabian Gulf: Threats and Conservation. https://doi.org/10.5772/57425. / 2 - Fournier, M., Bellahsen, N., Fabbri, O., & Gunnell, Y. (2004). Oblique rifting and segmentation of the NE Gulf of Aden passive margin. Geochemistry, 5. https://doi.org/10.1029/2004GC000731.
Habitat		Continental shelf	Artificial structure	Continental shelf_Artificial structure	Pier, Dock, Breakwater, Harbor, Port, Jetty, Seawalls, Pontoons	1 - Artificial structures like seawalls, breakwaters, jetties, pontoons, and pier pilings are ubiquitous features in shallow coastal waters of urbanized areas. 2 - Artificial structures provide suitable habitats for non-indigenous marine species and function as corridors for their expansion.	1 - Bulleri, F. (2005). The introduction of artificial structures on marine soft- and hard-bottoms: ecological implications of epibiota. Environmental Conservation, 32, 101 - 102. https://doi.org/10.1017/S0376892905002183. 2 - Bulleri, F., & Airoldi, L. (2005). Artificial marine structures facilitate the spread of a non‐indigenous green alga, Codium fragile ssp. tomentosoides, in the north Adriat…
Habitat		Continental shelf	Peninsula	Continental shelf_Peninsula	Isthmus island, Landspit	A peninsula is a landform with a narrow, curved coastline, with varying landforms and elevations. It is a spur of Tertiary sedimentary rocks subject to marine erosion.	1 - Jenkins, D., & Rinne, D. (2008). Red herring or low illumination? The peninsula effect revisited. Journal of Biogeography, 35. https://doi.org/10.1111/j.1365-2699.2008.01943.x. 2 - Searle, E. (1959). Pleistocene and recent studies of Waitemata Harbour. New Zealand Journal of Geology and Geophysics, 2, 95-107. https://doi.org/10.1080/00288306.1959.10431315.
Habitat		Continental shelf	Continental island	Continental shelf_Continental island	Continental-associated island	Continental islands are large, ancient, and complex consolidated structures, associated with continental crust.	Grigor'yev, G. (1971). A Genetic Classification of Islands. , 12, 585-592. https://doi.org/10.1080/00385417.1971.10770277.
Habitat		Continental shelf	Submarine canyons	Continental shelf_Submarine canyons	Underwater canyons, Subsea canyons	Submarine canyons are morphological incisions into continental margins that act as major conduits of sediment from shallow- to deep-sea regions.	Puig, P., Palanques, A., & Martín, J. (2014). Contemporary sediment-transport processes in submarine canyons.. Annual review of marine science, 6, 53-77 . https://doi.org/10.1146/annurev-marine-010213-135037.
Habitat		Deep ocean	-	Deep ocean	Abyssal zone, Midnight zone, Oceanic depths	The deep ocean is the largest and least-explored ecosystem on Earth, with unique energy-poor characteristics and patterns of biodiversity unlike those found in coastal or coastal marine realms.	Woolley, S., Tittensor, D., Dunstan, P., Guillera‐Arroita, G., Lahoz‐Monfort, J., Wintle, B., Worm, B., & O’hara, T. (2016). Deep-sea diversity patterns are shaped by energy availability. Nature, 533, 393-396. https://doi.org/10.1038/nature17937.
Habitat		Deep ocean	Seamounts	Deep ocean_Seamounts	Submarine mountains, Submarine peaks, Underwater mountains, Rise, Elevation	-	-
Habitat		Deep ocean	Submarine canyons	Deep ocean_Submarine canyons	Underwater canyons, Subsea canyons, Deep-sea canyons, Abyssal canyons	Submarine canyons are morphological incisions into continental margins that act as major conduits of sediment from shallow- to deep-sea regions.	Puig, P., Palanques, A., & Martín, J. (2014). Contemporary sediment-transport processes in submarine canyons.. Annual review of marine science, 6, 53-77 . https://doi.org/10.1146/annurev-marine-010213-135037.
Habitat		Estuary	-	Estuary	Zona euhalina, Zona mesohalina	A semi-enclosed coastal body of water that has a free connection with the open sea and within which seawater is mixed with freshwater from land.	Baretta-Bekker, H. J., Duursma, E. K., & Kuipers, B. R. (Eds.). (1998). Encyclopedia of marine sciences. Springer Science & Business Media.
Habitat		Estuary	Creek	Estuary_Creek	Tidal creek, Brook, Stream, Runnel	Tidal creeks are critical nursery and feeding grounds for fish and crustaceans, linking uplands and estuaries.	Sanger, D., Holland, A., & Hernandez, D. (2004). Evaluation of the Impacts of Dock Structures and Land Use on Tidal Creek Ecosystems in South Carolina Estuarine Environments. Environmental Management, 33, 385-400. https://doi.org/10.1007/S00267-003-0019-0.
Habitat		Estuary	Intertidal area	Estuary_Intertidal area	Intertidal flat,Intertidal zone, Tidal flat	The intertidal zone is a diverse depositional surface characterized by elevations of both high and low tide stages, with intertidal flats and tidal sand bodies exposed at low tide.	Klein, G. (1985). Intertidal Flats and Intertidal Sand Bodies. , 187-224. https://doi.org/10.1007/978-1-4612-5078-4_3.
Habitat		Estuary	Subtidal area	Estuary_Subtidal area	Sublittoral area, Subtidal zone, Submerged area, Underwater zone	Subtidal zone refers to the area below the tidal crest, characterized by a moving water layer and its influence on faunal dispersal.	Robbins, B., & Bell, S. (1994). Seagrass landscapes: a terrestrial approach to the marine subtidal environment.. Trends in ecology & evolution, 9 8, 301-4 . https://doi.org/10.1016/0169-5347(94)90041-8.
Habitat		Lagoon	-	Lagoon	Lagoon, Laguna, Lagoa	Lagoon in freshwater is a shallow body of water separated from the sea by a sand barrier, with low transparency, acid water, and constant physical-chemical features.	Branco, C., Esteves, F., & Kozlowsky-Suzuki, B. (2000). The zooplankton and other limnological features of a humic coastal lagoon (Lagoa Comprida, Macé, R.J.) in Brazil. Hydrobiologia, 437, 71-81. https://doi.org/10.1023/A:1026571301811.
Habitat		Mangrove	-	Mangrove	Mangrove swamp, Mangrove zone	Mangroves are diverse tropical trees and shrubs growing in the marine intertidal zone with specialized adaptations like exposed breathing roots, salt excreting leaves, and viviparous water-dispersed propagules.	Duke, N. (2013). Mangrove Floristics and Biogeography. , 63-100. https://doi.org/10.1029/CE041P0063.
Habitat		Marsh	-	Marsh	Salt marsh, Swamp	Tidal flat regularly or intermittently flooded by the tide, fringes the intertidal zone of muddy and sandy coasts of estuaries and protected shores in temperate and cold latitudes. Only a few plants have acquired the necessary salt tolerance to grow there.	Baretta-Bekker, H. J., Duursma, E. K., & Kuipers, B. R. (Eds.). (1998). Encyclopedia of marine sciences. Springer Science & Business Media.
Habitat		Oceanic	-	Oceanic	Oceanic zone, Offshore, Pelagic, Open ocean waters, Offshelf waters	The open ocean: the deep scattering layer at depths between 200 and 1,000m, visible in the echosounder display of vessels sailing all oceans	Irigoien, X., Klevjer, T. A., Røstad, A., Martinez, U., Boyra, G., Acuña, J. L., ... & Kaartvedt, S. (2014). Large mesopelagic fishes biomass and trophic efficiency in the open ocean. Nature communications, 5(1), 3271.
Habitat		Oceanic Island	-	Oceanic Island	Atoll island, Archipelago	Oceanic islands are born of the sea bottom and acquire flora and fauna through waifs and drifts arriving over, on, or through the water. They are systems with biological diversity varying due to remoteness or size.	1 - Engels, W. (1942). Vertebrate Fauna of North Carolina Coastal Islands. A Study in the Dynamics of Animal Distribution I. Ocracoke Island. American Midland Naturalist, 28, 273. https://doi.org/10.2307/2420817. / 2 - Vitousek, P., Loope, L., & Adsersen, H. (1997). Islands : biological diversity and ecosystem function. Journal of Applied Ecology, 34, 268. https://doi.org/10.2307/2404872.
Habitat		Oceanic Island	Atoll	Oceanic_Atoll	Ring island, Coral Ring island	A ring-shaped island of coral reefs and coral debris enclosing, or almost enclosing, a shallow lagoon from which no land protrudes. Atolls often form over sinking, inactive volcanoes.	Garrison, T. S. (2015). Oceanography: an invitation to marine science. 9th ed. Cengage Learning.
Habitat		Oceanic Island	Archipelago	Oceanic_Archipelago	Chain of islands, Insular complex	An archipelago is a group of small islands off larger islands, offering an intensity of island living, including boundedness, connection, isolation, and community.	Brinklow, L. (2013). Stepping-stones to the Edge: Artistic Expressions of Islandness in an Ocean of Islands. Island Studies Journal. https://doi.org/10.24043/isj.275.
Habitat	Deep reef passou de main para sub categoria	Reef	Deep reefs	Reef_Deep reefs	Coral reef, Barrier reef, Submerged reef, Sand reef	-	-
Habitat	Shallow passou de main para sub categoria	Reef	Shallow reefs	Reef_Shallow reefs	Coral reef, Barrier reef, Submerged reef, Sand reef	Reefs are essentially calcareous deposits created by sessile organisms, with classification based on the type of sedimentary support.	Jian-hua, Z. (2005). Organic Reefs Study: Concept, Classification, Characteristics, History and Development. Geological Review.
Habitat		Rocky shore	-	Rocky shore	Rocky coast, Rocky coastal zone, Rocky edge	A rocky shore is a coastal rocky morphology that includes intertidal shore platforms and develops slowly, preserving little evidence of evolution through time. It is an environment with a vertical gradient distribution of resources and environmental conditions, influencing the abundance of organisms.	1 - Matsumoto, H., Dickson, M., & Kench, P. (2016). An exploratory numerical model of rocky shore profile evolution. Geomorphology, 268, 98-109. https://doi.org/10.1016/J.GEOMORPH.2016.05.017. / 2 - Vianna, B., Giordano, F., Dominguez, P., Barrella, W., & Ramires, M. (2014). Territorial beahaviour of Littorina flava at supralittoral zone of rocky shore at Jureia-Itatins Ecological Reserve – Perui…
Habitat		Sandstone plateau	-	Sandstone plateau	Sandstone formation, Sandstone tableland, Sandstone upland, Sedimentary rock plateau	A sandstone plateau is a prominent sandstone landscape, characterized by mesa-butte topography (flat, high elevation with relatively flat tops and deep edges), scarplands, and slopes. The size and shape of sandstone grains may vary, providing information on their history.	1 - Grab, S. (2015). Sandstone Landforms of the Karoo Basin: Naturally Sculpted Rock. , 11-21. https://doi.org/10.1007/978-3-319-03560-4_2. / 2 - Mason, J. A., Muller, P., & de Blij, H. (2016). Physical geography: the global environment. Oxford University Press.
Habitat		Sandy beach	-	Sandy beach	Beach coast, Sandy coastline, Sandy shore, Sandy seashore	Sandy beaches are land-sea interfaces that harbor distinctive biotic communities and regulate energy flow between marine and terrestrial ecosystems.	Rodil, I., Lastra, M., López, J., Mucha, A., Fernandes, J., Fernandes, S., & Olabarria, C. (2018). Sandy Beaches as Biogeochemical Hotspots: The Metabolic Role of Macroalgal Wrack on Low-productive Shores. Ecosystems, 22, 49-63. https://doi.org/10.1007/s10021-018-0253-1.
Habitat		Sandy beach	Sandy dunes	Sandy beach_Sandy dunes	Coastal dunes	Dunes are elevated mounds/ridges of sand at the back of the beach, providing a natural barrier to coastal hazards like storm-induced waves and surge.	Beuzen, T. (2019). pybeach: A Python package for extracting the location of dune toes on beach profile transects. J. Open Source Softw., 4, 1890. https://doi.org/10.21105/joss.01890.
Habitat		Sandy beach	Intertidal area	Sandy beach_Intetidal area	Intertidal flat,Intertidal zone, Tidal flat	The intertidal zone is a diverse depositional surface characterized by elevations of both high and low tide stages, with intertidal flats and tidal sand bodies exposed at low tide.	Klein, G. (1985). Intertidal Flats and Intertidal Sand Bodies. , 187-224. https://doi.org/10.1007/978-1-4612-5078-4_3.
Habitat		Sandy beach	Subtidal area	Sandy beach_Subtidal area	Sublittoral area, Subtidal zone, Submerged area, Underwater zone	Subtidal zone refers to the area below the tidal crest, characterized by a moving water layer and its influence on faunal dispersal.	Robbins, B., & Bell, S. (1994). Seagrass landscapes: a terrestrial approach to the marine subtidal environment.. Trends in ecology & evolution, 9 8, 301-4 . https://doi.org/10.1016/0169-5347(94)90041-8.
Habitat		Slope	-	Slope	Submarine slope, Oceanic slope, Continental transition	The relative steep slope from the offshore border of the continental shelf to the rise from the abyssal plain.	Baretta-Bekker, H. J., Duursma, E. K., & Kuipers, B. R. (Eds.). (1998). Encyclopedia of marine sciences. Springer Science & Business Media.
Habitat		River	-	River	River, River mouth	Natural rivers are continuous gradients of physical conditions with biotic adjustments and consistent patterns of loading, transport, utilization, and storage of organic matter along their length.	Robin L. Vannote, G. Wayne Minshall, Kenneth W. Cummins, James R. Sedell, and Colbert E. Cushing. 1980. The River Continuum Concept. Canadian Journal of Fisheries and Aquatic Sciences. 37(1): 130-137. https://doi.org/10.1139/f80-017
Habitat	Era considerado Theme passou para um Habitat com hierarquia acima dos demais	Plastisphere	-	Plastisphere_MainCategory	-	If it is a Plastisphere study, Plastisphere is the main category habitat and the second habitat (subcategory) is the main habitat (main category) in which the Plastisphere was studied (e.g. Plastisphere_Slope).	Amaral-Zettler, L. A., Zettler, E. R., & Mincer, T. J. (2020). Ecology of the plastisphere. Nature Reviews Microbiology, 18(3), 139-151.
Natural_forcers		Bathymetry	-	Bathymetry	Depth, Submarine Topography	Bathymetry refers to the depth of a body of water, such as a lake or river, in relation to the surface of the earth.	Porter, R., & Newman, J. (2014). Cloaking of a vertical cylinder in waves using variable bathymetry. Journal of Fluid Mechanics, 750, 124 - 143. https://doi.org/10.1017/jfm.2014.254.
Natural_forcers		Beach erosion	-	Beach erosion	Coastal erosion, Coastal land loss, Coastal wear	Beach erosion refers to the hazard caused by coastal erosion on sandy coastlines due to factors like wave height, period, direction, event duration, tidal anomalies, and event spacing.	Callaghan, D., Nielsen, P., Short, A., & Ranasinghe, R. (2008). Statistical simulation of wave climate and extreme beach erosion. Coastal Engineering, 55, 375-390. https://doi.org/10.1016/J.COASTALENG.2007.12.003.
Natural_forcers		Morphodynamics	-	Morphodynamics	Coastal morphodynamics, Morphophysiognomy, Dean parameter, Slope, Beach profile	1. Beach morphodynamics refers to the shape of a beach, including swash/beach width, wave height, and wave period, and influences species richness and abundance in sandy beach environments. 2. Beach type refers to the morphodynamic state of fine to medium sand beaches, classified into dissipative, intermediate, and reflective, with characteristic surfzones, stability, sediment storage, and erosio…	1. Lercari, D., & Defeo, O. (2006). Large-scale diversity and abundance trends in sandy beach macrofauna along full gradients of salinity and morphodynamics. Estuarine Coastal and Shelf Science, 68, 27-35. https://doi.org/10.1016/J.ECSS.2005.12.017. 2. Short, A., & Hesp, P. (1982). Wave, beach and dune interactions in southeastern Australia. Marine Geology, 48, 259-284. https://doi.org/10.1016/00…
Natural_forcers		Biofouling	-	Biofouling	Incrusting species	Biofouling is the accumulation, colonization, and attack of organisms, both micro and macro, on assemblies, parts, and structures submerged in freshwater and marine environments. Marine biofouling is the colonization of small marine microorganisms on surfaces exposed to seawater, such as ships' hulls, causing increased hydrodynamic drag and greenhouse gas emissions.	Abioye, O., Loto, C., & Fayomi, O. (2019). Evaluation of Anti-biofouling Progresses in Marine Application. Journal of Bio- and Tribo-Corrosion, 5, 1-8. https://doi.org/10.1007/s40735-018-0213-5. Natalio, F., André, R., Hartog, A., Stoll, B., Jochum, K., Wever, R., & Tremel, W. (2012). Vanadium pentoxide nanoparticles mimic vanadium haloperoxidases and thwart biofilm formation.. Nature nanotechnol…
Natural_forcers		Biotoxins	-	Biotoxins	-	Biotoxins are toxic substances produced naturally by animals or plants, causing adverse effects in humans and other animals when ingested through food, water, aerosols, bites, and stings.	Agrawal, A., & Gopal, K. (2013). Fate of Biotoxins in the Environment and Its Health Implications. , 109-120. https://doi.org/10.1007/978-81-322-0864-8_11.
Natural_forcers		Competition	-	Competition	Intraspecific competition, Interspecific competition	Competition is an interaction between organisms or species in which both require a resource that is in limited supply (such as food, water, or territory) (Begon et al. 1996).	Begon, M.; Harper, J. L.; Townsend, C. R. (1996) Ecology: Individuals, populations and communities Blackwell Science.
Natural_forcers		Congenital anomaly	-	Congenital anomaly	Congenital disorders, Congenital abnormalities, Congenital malformations, Birth defects	Congenital anomalies are disorders involving defects in or injury to a developing fetus, resulting from genetic abnormalities, alterations in the intrauterine environment, irregularities in morphogenesis, or chromosomal aberration.	Saxena, A. (2010). Congenital anomalies of soft tissues: birth defects depending on tissue engineering solutions and present advances in regenerative medicine.. Tissue engineering. Part B, Reviews, 16 5, 455-66 . https://doi.org/10.1089/ten.TEB.2009.0700.
Natural_forcers		Cultural transmission	-	Cultural transmission	Cultural inheritance, Cultural transfer	Cultural transmission in animal societies involves the social learning of information or behaviors from conspecifics, such as in the case of humpback whale songs.	Garland, E., Goldizen, A., Rekdahl, M., Constantine, R., Garrigue, C., Hauser, N., Poole, M., Robbins, J., & Noad, M. (2011). Dynamic Horizontal Cultural Transmission of Humpback Whale Song at the Ocean Basin Scale. Current Biology, 21, 687-691. https://doi.org/10.1016/j.cub.2011.03.019.
Natural_forcers		Disease	-	Disease	-	A disease is the long-term result of a pathological process, with various outcomes and prognosis depending on the severity and duration of the illness. The disease triangle shows interactions between the environment, the host, and an infectious agent, influencing socioeconomic outcomes in plant and public health.	Theander, S. (1985). Outcome and prognosis in anorexia nervosa and bulimia: some results of previous investigations, compared with those of a Swedish long-term study.. Journal of psychiatric research, 19 2-3, 493-508 . https://doi.org/10.1016/0022-3956(85)90059-7. Scholthof, K. (2007). The disease triangle: pathogens, the environment and society. Nature Reviews Microbiology, 5, 152-156. https://d…
Natural_forcers		ENSO	-	ENSO	-	The El Nino-Southern Oscillation (ENSO) is a naturally occurring fluctuation that originates in the tropical Pacific region and affects ecosystems, agriculture, freshwater supplies, and severe weather events worldwide. ENSO is the most prominent year-to-year climate fluctuation, alternating between anomalously warm (El Niño and Southern Oscillation) and cold (La Niña) sea surface temperature cond…	Collins, M., An, S., Cai, W., Ganachaud, A., Guilyardi, E., Jin, F., Jochum, M., Lengaigne, M., Power, S., Timmermann, A., Vecchi, G., & Wittenberg, A. (2010). The impact of global warming on the tropical Pacific Ocean and El Niño. Nature Geoscience, 3, 391-397. https://doi.org/10.1038/NGEO868. Yeh, S., Cai, W., Min, S., Mcphaden, M., Dommenget, D., Dewitte, B., Collins, M., Ashok, K., An, S., Yi…
Natural_forcers		La Niña	-	ENSO_La Niña	Anti-El Niño	La Nina is the appearance of cooler than normal sea surface temperatures in the central and eastern equatorial Pacific Ocean that can affect global weather patterns.	Glantz, M. (2002). La Niña and its impacts : facts and speculation. . https://doi.org/10.5860/choice.40-4665.
Natural_forcers		La Niña	-	ENSO_El Niño	El Niño-Southern Oscillation	El Niño events involve surface warming of the tropical Pacific Ocean and weakening of equatorial trade winds, affecting global climate, ecosystems, fisheries, and human activities.	Timmermann, A., An, S., Kug, J., Jin, F., Cai, W., Capotondi, A., Cobb, K., Lengaigne, M., Mcphaden, M., Stuecker, M., Stein, K., Wittenberg, A., Yun, K., Bayr, T., Chen, H., Chikamoto, Y., Dewitte, B., Dommenget, D., Grothe, P., Guilyardi, E., Ham, Y., Hayashi, M., Ineson, S., Kang, D., Kim, S., Kim, W., Lee, J., Li, T., Luo, J., McGregor, S., Planton, Y., Power, S., Rashid, H., Ren, H., Santoso…
Natural_forcers		Freshwater availability	-	Freshwater availability	Water supply, Freshwater availability, Freshwater source	Manatees are dependent on freshwater sources to avoid water stress and dehydration.	Ortiz, R. M., Worthy, G. A., & Byers, F. M. (1999). Estimation of water turnover rates of captive West Indian manatees (Trichechus manatus) held in fresh and salt water. Journal of Experimental Biology, 202, 33–38.
Natural_forcers		Food availability	-	Food availability	Food supply, nutritional resources	1 - Food availability is the daily and seasonal differences in food abundance, which affects daily and seasonal physiology and behavior of organisms. 2 - Food availability includes both prey abundance and accessibility, which are regulated by different environmental processes.	1 - Kumar, V., Sharma, A., & Tripathi, V. (2022). Physiological effects of food availability times in higher vertebrates.. The Journal of experimental biology, 225 3. https://doi.org/10.1242/jeb.239004. 2 - Chastant, J., & Gawlik, D. (2018). Water Level Fluctuations Influence Wading Bird Prey Availability and Nesting in a Subtropical Lake Ecosystem. Waterbirds, 41, 35 - 45. https://doi.org/10.167…
Natural_forcers		Herbivory	-	Herbivory	Grazing	Herbivory is when animals consume plants, affecting both their nutrition and the survival and abundance of the plants.	Steneck, R., Bellwood, D., & Hay, M. (2017). Herbivory in the marine realm. Current Biology, 27, R484-R489. https://doi.org/10.1016/j.cub.2017.04.021.
Natural_forcers		Homophily	-	Homophily	-	Homophily is the tendency for highly similar individuals to form new ties, resulting from biased selection in social networks.	Kossinets, G., & Watts, D. (2009). Origins of Homophily in an Evolving Social Network1. American Journal of Sociology, 115, 405 - 450. https://doi.org/10.1086/599247.
Natural_forcers		Hybridism	-	Hybridism	-	Hybridization is the interbreeding of different species, playing an important role in evolutionary processes like adaptive trait transfer, adaptive radiations, and the origin of new species.	Ottenburghs, J., Ydenberg, R., Hooft, P., Wieren, S., & Prins, H. (2015). The Avian Hybrids Project: gathering the scientific literature on avian hybridization. Ibis, 157, 892-894. https://doi.org/10.1111/IBI.12285.
Natural_forcers		Invasive species	-	Invasive species	Exotic species	Invasive species can occur based on natural introduction, as introduced species may out-compete native ones due to the large pool of introduced species and potential advantages through hybridization.	Alpert, P. (2006). The advantages and disadvantages of being introduced. Biological Invasions, 8, 1523-1534. https://doi.org/10.1007/s10530-005-5844-z.
Natural_forcers		Low genetic variability	-	Low genetic variability	Low gene pool diversity, Impaired genetic diversity	Low genetic variability is observed in regions with low recombination and complete linkage, as measured by the squared correlation of allelic identity at pairs of polymorphic sites.	Kelly, J. (1997). A test of neutrality based on interlocus associations.. Genetics, 146 3, 1197-206 . https://doi.org/10.1093/GENETICS/146.3.1197.
Natural_forcers		Hydrological	-	Hydrological	Sea current, Rain, Storm, Cold front, Salinity, Salinity, Turbidity, Exposure, Water-movement disturbance	1. Hydrology is the study of the Earth's waters, including their occurrence, distribution, and movement, as well as their chemical and physical properties and interactions with their environments. 2. Sea current is the movement of water in the ocean, affecting the movement of ships and obstacles they must navigate. 3. Precipitation is all forms of liquid and solid water that falls from the atmosp…	1. Sivakumar, B. (2018). Chaos in Hydrology: Bridging Determinism and Stochasticity. Chaos in Hydrology. https://doi.org/10.1007/978-90-481-2552-4. 2. Yavin, Y., Frangos, C., & Miloh, T. (1995). Computation of feasible control trajectories for the navigation of a ship around an obstacle in the presence of a sea current. Mathematical and Computer Modelling, 21, 99-117. https://doi.org/10.1016/0895…
Natural_forcers	Era categoria e o nome foi atualizado com um subcategoria de Hydrological	Hydrological_River plume	-	Hydrological_River plume	Estuarine plume	A river plume is a turbidity current at a river mouth caused by a large concentration of suspended sediment, which can plunge and erode the seafloor for hours to weeks.	A river plume is a turbidity current at a river mouth caused by a large concentration of suspended sediment, which can plunge and erode the seafloor for hours to weeks.
Natural_forcers	Era categoria e o nome foi atualizado com um subcategoria de Hydrological	Hydrological_Water mass intrusions	-	Hydrological_Water mass intrusions	Intrusions, Downwelling front, Upwelling front	1. Water mass intrusions refer to the intrusion of water masses into the sea, such as the Kuroshio intrusion into the sea southwest of Taiwan. 2. Downwelling currents refer to currents with a downslope mass flux in the bottom boundary layer, generating highly productive ecosystems. 3. Upwelling is a wind-driven ocean process that brings cooler, saltier, and nutrient-rich deep water upward to repl…	1. Shaw, P. (1989). The intrusion of water masses into the sea southwest of Taiwan. Journal of Geophysical Research, 94, 18213-18226. https://doi.org/10.1029/JC094IC12P18213. 2. Matano, R., & Palma, E. (2008). On the Upwelling of Downwelling Currents. Journal of Physical Oceanography, 38, 2482-2500. https://doi.org/10.1175/2008JPO3783.1. 3. Zhang, Y., Godin, M., Bellingham, J., & Ryan, J. (2012).…
Natural_forcers		Lunar phase	-	Lunar phase	Moonlight, Lunar Periods, Moon phase, Tide level, Tidal range, Ocean tide	1. Moonlight affects marine biodiversity by affecting reproduction synchronization and activity in different animal taxa. 2. Many marine species exhibit lunar rhythms, which are connected to metabolic/endocrine pathways and interactions between circadian and circatidal/circalunar rhythms. 3. Ocean tides are the regular rise and fall of the sea caused by the gravitational attraction of the Moon an…	1. Kronfeld-Schor, N., Dominoni, D., Iglesia, H., Levy, O., Herzog, E., Dayan, T., & Helfrich-Forster, C. (2013). Chronobiology by moonlight. Proceedings of the Royal Society B: Biological Sciences, 280. https://doi.org/10.1098/rspb.2012.3088. 2. Andreatta, G., & Tessmar-Raible, K. (2020). The Still Dark Side of the Moon: Molecular Mechanisms of Lunar-Controlled Rhythms and Clocks. Journal of Mol…
Natural_forcers	Era Parental Separation e mudei para Calf-parent separation	Calf-parent separation	-	Calf-parent separation	Dependent calf isolation	The main reason for the strandings of manatee calves in northeastern Brazil is the separation from their mothers.	Parente, C., Vergara‐Parente, J., & Lima, R. (2004). STRANDINGS OF ANTILLEAN MANATEES, TRICHECHUS MANATUS MANATUS, IN NORTHEASTERN BRAZIL. Latin American Journal of Aquatic Mammals, 3, 69-75. https://doi.org/10.5597/LAJAM00050.
Natural_forcers		Parasitism	-	Parasitism	Parasitic relationship, Parasitic association, Harmful symbiosis	Parasitism is a symbiotic relationship between organisms of different species, where parasites thrive at the expense of their hosts and use the host as their dwellings, causing damage, metabolic dependence, and ecological interactions.	Sobecka, E. (2012). Ecology and Zoogeography of Parasites. . https://doi.org/10.5772/27535.
Natural_forcers		Predation	-	Predation	Capture, Consumption	Predation is an interaction during which an organism kills and feeds on another organism.	Birkhofer, K., Bylund, H., Dalin, P., Ferlian, O., Gagic, V., Hambäck, P., Klapwijk, M., Mestre, L., Roubinet, E., Schroeder, M., Stenberg, J., Porcel, M., Björkman, C., & Jonsson, M. (2017). Methods to identify the prey of invertebrate predators in terrestrial field studies. Ecology and Evolution, 7, 1942 - 1953. https://doi.org/10.1002/ece3.2791.
Natural_forcers		Symbiosis	-	Symbiosis	Interdependence, Mutualism, Symbiotic interaction	Symbiosis is an intimate, physiological interaction of two dissimilar organisms or parts of organisms.	Goff, L. (1982). Symbiosis and Parasitism: Another Viewpoint. BioScience, 32, 255-256. https://doi.org/10.2307/1308531.
Natural_forcers		Scavenging	-	Scavenging	-	Scavenging is a foraging strategy where animals consume carrion to meet energetic demands, supplementing other methods like hunting or grazing.	Sincerbox, S., & DiGangi, E. (2018). Chapter 3 - There Is No Such Thing as a Free Lunch: The Evolution of Scavenging. Forensic Taphonomy and Ecology of North American Scavengers, pp. 33-41. https://doi.org/10.1016/B978-0-12-813243-2.00003-8.
Natural_forcers		Physical-chemical	-	Physical-chemical	Carbonates, Total carbon content, Organic carbon,Carbonate deposits, Oxygen saturation, Seawater oxygen, pH, Nitrite, Nitrate, Organic nitrogen, Nitrogen cycle components, Marine biomass, Seawater Organic Content, Grain size, Granulometry, Sediment deposition, Sediment erosion, Seasonal pattern, Magnetism, Magnetic field, Declination (degrees), Inclination (degrees), Magnetism, Magnetic field, De…	1. Reduced carbon compounds in marine environments are formed by the deposition of organic compounds from plants, animals, and soils. Organic carbon in marine sediments is a critical component of the global carbon cycle, with its degradation influencing various phenomena like carbon sequestration, recycling, and methane production. 2. Dissolved oxygen (DO) content in marine environments is crucia…	1- White, G., & Russell, N. (1995). What is biodegradation. , 28-64. https://doi.org/10.1007/978-94-011-1348-9_2. 2 - LaRowe, D., Arndt, S., Bradley, J., Estes, E., Hoarfrost, A., Lang, S., Lloyd, K., Mahmoudi, N., Orsi, W., Walter, S., Steen, A., & Zhao, R. (2020). The fate of organic carbon in marine sediments - New insights from recent data and analysis. Earth-Science Reviews, 204, 103146. htt…
Natural_forcers	Era apenas UV Radiation e foi atualziado com subcategoria de Physical-chemical	Physical-chemical_UV Radiation	-	Physical-chemical_UV Radiation	Light stress, Ultraviolet Radiation	Enhanced UV-B radiation decreases chlorophyll content and photosynthesis in algae, but these organisms have evolved various avoidance and repair mechanisms to protect themselves against the damaging effects of UV radiation	Xue, L., Zhang, Y., Zhang, T., An, L., & Wang, X. (2005). Effects of Enhanced Ultraviolet-B Radiation on Algae and Cyanobacteria. Critical Reviews in Microbiology, 31, 79 - 89. https://doi.org/10.1080/10408410590921727.
Data_type		Acoustic	-	Acoustic	Acoustic detection	Acoustic presence of a species refers to the detection and classification of animal signals, which can be used to measure habitat occupancy, local density, breeding phenology, and activity schedules.	Fristrup, K., & Mennitt, D. (2012). Bioacoustical Monitoring in Terrestrial Environments. Acoustics Today, 8, 16. https://doi.org/10.1121/1.4753913.
Data_type	Era apenas Collection e foi atualizado com Scientific collection	Scientific collection	-	Scientific collection	Biological collection	1- Biological collections are a vast collection of biological specimens developed over centuries, mostly in museums and herbaria, and supported by long-term public support; 2 - Biological collections are natural history collections that provide opportunities for genetic research in taxonomy, conservation, systematics, and population biology.	1 - Pyke, G., & Ehrlich, P. (2010). Biological collections and ecological/environmental research: a review, some observations and a look to the future. Biological Reviews, 85. https://doi.org/10.1111/j.1469-185X.2009.00098.x. 2 - Burrell, A., Disotell, T., & Bergey, C. (2015). The use of museum specimens with high-throughput DNA sequencers.. Journal of human evolution, 79, 35-44 . https://doi.org…
Data_type	Cultivation foi alterado para Cell and microbiology Culture	Cell and Microbiology Culture	-	Cell and Microbiology Culture	Aquaculture, Experimental cultivation	Experimental cultivation is the confirmation of inferences about the cell biology, ecological roles, and evolution of microorganisms. Experimental cultivation involves generating synthetic chemically defined substitutes for complex natural foods, housing, and other substrates of life in the laboratory for biological knowledge production.	1 - Lewis, W., Tahon, G., Geesink, P., Sousa, D., & Ettema, T. (2020). Innovations to culturing the uncultured microbial majority. Nature Reviews Microbiology, 19, 225 - 240. https://doi.org/10.1038/s41579-020-00458-8. 2 - Landecker, H. (2016). It is what it eats: Chemically defined media and the history of surrounds.. Studies in history and philosophy of biological and biomedical sciences, 57, 1…
Data_type	Ganhou Fisheries_ na frente	Fisheries_Bycatch	-	Fisheries_Bycatch	Incidental capture, Accidental capture, Entanglement	Bycatch is the incidental capture of marine animals in fishing gear, affecting marine mammal, sea turtle, sea bird, fish, and invertebrate species.	Zollett, E. (2009). Bycatch of protected species and other species of concern in US east coast commercial fisheries. Endangered Species Research, 9, 49-59. https://doi.org/10.3354/ESR00221.
Data_type	Ganhou Fisheries_ na frente	Fisheries_Ghost Fishing	-	Fisheries_Ghost Fishing	Entanglement, Ghost gear, Ghost net	Ghost fishing refers to derelict fishing gear, either lost or abandoned, which continues to function in the water; continuing to induce mortality of aquatic organisms without human control.	Matsuoka, T., Nakashima, T., & Nagasawa, N. (2005). A review of ghost fishing: scientific approaches to evaluation and solutions. Fisheries Science, 71, 691-702.
Data_type	Ganhou Fisheries_ na frente	Fisheries_Fishing	-	Fisheries_Fishing	Fishery, fishery catch data, catch	Fishery-dependent data refers to data associated with fisheries, used to support fisheries science and management.	Dörner, H., Graham, N., Bianchi, G., Bjordal, Å., Frederiksen, M., Karp, W., Kennelly, S., Martinsohn, J., Murray, K., Pastoors, M., & Gudbrandsen, N. (2015). From cooperative data collection to full collaboration and co-management: a synthesis of the 2014 ICES symposium on fishery-dependent information. Ices Journal of Marine Science, 72, 1133-1139. https://doi.org/10.1093/ICESJMS/FSU222.
Data_type	Ganhou Fisheries_ na frente	Fisheries_Landing	-	Fisheries_Landing	-	The amount of fish (usually in pounds though sometimes as number of fish) caught be fishermen and delivered at the docks, then sold for profit or kept for personal consumption. Landings are reported at the points at which fish are brought to shore.	US Department of Commerce, N. O. and A. A. ([s.d.]). Voices of the Bay. Accessed on 19 December 2023, at https://sanctuaries.noaa.gov/education/voicesofthebay/glossary.html
Data_type		Ethnography	-	Ethnography	Ethnobotanical, Ethnobotany	Ethnography collects data through in-depth interviews with individuals, groups, or communities.	Creswell, J. (1994). Qualitative inquiry & research design : choosing among five approaches. https://books.google.com.br/books?hl=pt-BR&lr=&id=DLbBDQAAQBAJ&oi=fnd&pg=PP1&dq=Creswell,+J.+(1994).+Qualitative+inquiry+%26+research+design+:+choosing+among+five+approaches&ots=-is3adHSRz&sig=s4XsGPZhX_KhADveyYPiX7EOETw#v=onepage&q=Creswell%2C%20J.%20(1994).%20Qualitative%20inquiry%20%26%20research%20des…
Data_type		Experiment	-	Experiment	-	Mensurative experiments involve making measurements at one or more points in space or time, while manipulative experiments involve two or more treatments and aim to make comparisons.	Brown, M., & Waller, S. (1986). The impact of experimental design on the application of grazing research results: an exposition.. Journal of Range Management, 39, 197-200. https://doi.org/10.2307/3899048.
Data_type		Extraction	-	Extraction	-	Traditional extraction, commonly known as solvent extraction or solid–liquid extraction (SLE), is the most commonly and frequently used extraction technique. SLE can be done in several ways, such as; refluxing using soxhlet; boiling the sample and solvent with or without stirring for a certain duration; or maceration with continuous stirring (often for long duration, and sometimes even overnight)…	Getachew, A., Jacobsen, C., & Holdt, S. (2020). Emerging Technologies for the Extraction of Marine Phenolics: Opportunities and Challenges. Marine Drugs, 18. https://doi.org/10.3390/md18080389.
Data_type		Gut content	-	Gut content	Dietary, gut content, stomach content, Regurgitate	Gut content studies involve measuring gut contents to understand their diet composition and their relationship with ecosystem function.	Baker, R., Buckland, A., & Sheaves, M. (2014). Fish gut content analysis: robust measures of diet composition. Fish and Fisheries, 15, 170-177. https://doi.org/10.1111/FAF.12026.
Data_type	Herbarium foi atualizado para Scientific Collection_Herbarium	Scientific Collection_Herbarium	-	Scientific Collection_Herbarium	Botanical Garden, Botanical Collection, Botanical Archive, Plant Repository	Herbarium is a collection of dried, pressed, preserved plant specimens systematically arranged by family, genus, and species for future reference and study.	Kaur, H., & Kaur, H. (2018). The General History of Repository of Plant Specimens. International Journal of Research, 5, 14-21.
Data_type		Reintroduction	-	Reintroduction	Release, Post-release movement, Reintroduction of captive-managed animals	Reintroductions involve returning species to parts of their historical ranges where they were extirpated, and may involve release of captive-bred or wild-caught individuals.	Armstrong, D., & Seddon, P. (2008). Directions in reintroduction biology.. Trends in ecology & evolution, 23 1, 20-5 . https://doi.org/10.1016/J.TREE.2007.10.003.
Data_type		Sampling	-	Sampling	Collecting, scientific fishery, experimental fishery Gathering, Specimen collection	Sampling in biodiversity studies involves collecting data on species presence, distribution, and trends in marine ecosystems using methods like net, artificial substrata, light-traps, or when it is not specified.	Costello, M., Basher, Z., McLeod, L., Asaad, I., Claus, S., Vandepitte, L., Yasuhara, M., Gislason, H., Edwards, M., Appeltans, W., Enevoldsen, H., Edgar, G., Miloslavich, P., Monte, S., Pinto, I., Obura, D., & Bates, A. (2017). Methods for the study of marine biodiversity. , 129-163. https://doi.org/10.1007/978-3-319-27288-7_6.
Data_type		Sighting	-	Sighting	Visual detection, Visual observation, Line Transect	An animal sighting is the observation of an animal in the field, often based on uncertain assumptions and influenced by the observer's behavior and the animal's reaction to the observer's presence.	Eberhardt, L. (1968). A PRELIMINARY APPRAISAL OF LINE TRANSECTS. Journal of Wildlife Management, 32, 82. https://doi.org/10.2307/3798239.
Data_type		Stranding	-	Stranding	Beaching, Grounding, Animal ashore, Beach-cast animal, Beach-cast seaweeds, "Arribadas"	A “strand” is a beach, or land bordering a body of water, and stranded is defined as having run aground. The latter term also describes any creature having been left in a helpless position, such as a marine mammal that falters ashore ill, weak, or simply lost. [...] Some writers distinguish between strandings and beachings, the latter referring to animals cast ashore already dead. For scientific …	Geraci, J. R., & Lounsbury, V. J. (2005). Marine mammals ashore: a field guide for strandings. National Aquarium in Baltimore.
Data_type	Tracking foi atualizado para RemoteSensing_Biologging	RemoteSensing_Biologging	-	RemoteSensing_Biologging	species tracking, fauna tracking, Satelite tracking	Animal tag tracking is the study of animals' movements through their environments, using high-resolution data to reveal detailed facets of animal ecology, behavior, and ecosystem function.	Kays, R., Crofoot, M., Jetz, W., & Wikelski, M. (2015). Terrestrial animal tracking as an eye on life and planet. Science, 348. https://doi.org/10.1126/science.aaa2478.
Data_type	Satellite foi atualizado para RemoteSensing_Imagery	RemoteSensing_Imagery	-	RemoteSensing_Imagery	remote sensing, meto-oceanographyc	Satellite oceanography techniques can be categorized into passive and active techniques. Passive techniques measure natural radiation emitted from the sea or from reflected solar radiation, while active or radar techniques send a signal and measure the signal received after its reflection at the sea surface. The choice of frequencies and the polarization of the radiation are also important consid…	Traon, P. (2011). Satellites and Operational Oceanography. , 29-54. https://doi.org/10.1007/978-94-007-0332-2_2.
Theme		Abundance and diversity	-	Abundance and diversity	Species assemblage, Species richness, Community composition, Functional diversity, Biodiversity, Community structure	Biological diversity includes genetic, species, and ecological diversity, as well as functional diversity, which refers to the variety of responses to environmental change by organisms.	Steele, J. (1991). Marine Functional Diversity: Ocean and land ecosystems may have different time scales for their responses to change. BioScience, 41, 470-474. https://doi.org/10.2307/1311804.
Theme	Population Dynamics foi atualizado para Abundance and diversity_Population Dynamics	Abundance and diversity_Population Dynamics	-	Abundance and diversity_Population Dynamics	Life history, Demography, Population ecology, Age structure	Population dynamics studies examine the interplay of density-independent and density-dependent processes, focusing on how environmental factors affect an organism's life history and demography.	Benton, T., Plaistow, S., & Coulson, T. (2006). Complex population dynamics and complex causation: devils, details and demography. Proceedings of the Royal Society B: Biological Sciences, 273, 1173 - 1181. https://doi.org/10.1098/rspb.2006.3495.
Theme		Animal health	-	Animal health	Health assessment, Health condition, Medical condition, Pathology, Immune response, Disease report, Epidemiology, Helmintology, Protozoology, Parasitology	Parasitology is the study of living organisms' relationships with each other and their surroundings, including taxonomy, anatomy, life cycles, host-parasite relations, and evolution.	Balashov, Y. (2011). Parasitism and ecological parasitology. Entomological Review, 91, 1216-1223. https://doi.org/10.1134/S001387381109017X.
Theme		Anthropogenic impact	-	Anthropogenic impact	Mortality rates arising from anthropogenic impact, cumulative threats, case reports of impacts, consequence studies, Plastic debris, Climate change, Plastisphere, Ecotoxicology	Anthropogenic impact refers to the effects of human activity, such as industrial pollution, soil erosion, deforestation, rapid industrialization, urbanization, and land degradation, leading to environmental contamination.	Ansari, Z., & Matondkar, S. (2014). Anthropogenic activities including pollution and contamination of coastal marine environment.. Journal of Ecophysiology and Occupational Health, 14, 71-78. https://doi.org/10.15512/JOEOH/2014/V14I1-2/50743.
Theme		Aquaculture	-	Aquaculture	Aquafarming, cultivation, stock enhancement, Pisciculture, algiculture, larviculture, reproduction for cultive, cultive	Aquaculture is the production of fish, shrimp, and other aquatic animals for food, feed, and animal husbandry, with the goal of enhancing growth, disease resistance, and feed efficiency.	Burr, G., Gatlin, D., & Ricke, S. (2005). Microbial ecology of the gastrointestinal tract of fish and the potential application of prebiotics and probiotics in finfish aquaculture. Journal of The World Aquaculture Society, 36, 425-436. https://doi.org/10.1111/J.1749-7345.2005.TB00390.X.
Theme		Behavior and physiology	-	Behavior and physiology	Behavioral response, Behavioral reaction, Stress response, Bioacoustics, Feeding, Migration and movement, Physiological response, Hormone modulation, Molecular response, Energy Budget, Neurophysiology, Endocrinology	1. Animal behavior is a response to its environment and physiological condition, typified by body motion and body posture, which can be measured using animal-attached accelerometers. 2. Animal physiology is the study of the structure, function, and adaptation of living organisms, including humans.	1. Shepard, E. (2008). Identification of animal movement patterns using tri-axial accelerometry. Endangered Species Research, 10, 47-60. https://doi.org/10.3354/ESR00084. 2. Burns, W. (1953). Comparative Animal Physiology. Nature, 171, 363-363. https://doi.org/10.1038/171363a0.
Theme		Bioacoustics	-	Bioacoustics	Soundscape, Acoustic monitoring, Acoustic survey, Acoustic detection, Acoustic ecology, Passive acoustic monitoring	Bioacoustics is the study of animal vocalisations and natural soundscapes, using signal processing and analysis to understand animal behaviors, populations, and ecosystems.	Stowell, D. (2021). Computational bioacoustics with deep learning: a review and roadmap. PeerJ, 10. https://doi.org/10.7717/peerj.13152.
Theme		Biochemistry	-	Biochemistry	Biological chemistry, Molecular biology, Chemical biology, Biochemistry profile, Pharmacological science, Pharmaceutical science, Pharmacodynamics, Pharmacology	1. Biochemistry is the study of molecules and their behaviors, with the emerging ability to observe and manipulate them within the living cell. 2. Pharmacology is an integrative discipline that identifies therapeutics from natural product sources and focuses on understanding disease causality and drug action.	1. Zlatanova, J., & Holde, K. (2006). Single-molecule biology: what is it and how does it work?. Molecular cell, 24 3, 317-29 . https://doi.org/10.1016/J.MOLCEL.2006.10.017. 2. Winquist, R., Mullane, K., & Williams, M. (2014). The fall and rise of pharmacology--(re-)defining the discipline?. Biochemical pharmacology, 87 1, 4-24 . https://doi.org/10.1016/j.bcp.2013.09.011.
Theme		Biological collections	-	Biological collections	Checklist, Museums, Herbaria, Biological archives, Natural history collections, Biorepositories	1- Biological collections are a vast collection of biological specimens developed over centuries, mostly in museums and herbaria, and supported by long-term public support; 2 - Biological collections are natural history collections that provide opportunities for genetic research in taxonomy, conservation, systematics, and population biology.	1 - Pyke, G., & Ehrlich, P. (2010). Biological collections and ecological/environmental research: a review, some observations and a look to the future. Biological Reviews, 85. https://doi.org/10.1111/j.1469-185X.2009.00098.x. 2 - Burrell, A., Disotell, T., & Bergey, C. (2015). The use of museum specimens with high-throughput DNA sequencers.. Journal of human evolution, 79, 35-44 . https://doi.org…
Theme		Biomonitoring	-	Biomonitoring	Bioassessment, Bioindication, Indicator species	Biomonitoring is the systematic use of living organisms to assess environmental conditions, especially the presence of pollutants.	Markert, B., Breure, A. M., & Zechmeister, H. G. (2003). Definitions, strategies and principles for bioindication and biomonitoring of the environment. Bioindicators and Biomonitors, Elsevier. https://doi.org/10.1016/S1874-3919(03)80005-5
Theme		Bioprospection	-	Bioprospection	Biodiversity Exploration, Bioactive Compound, Potential agent, Biotechnology, Metabolic repertoire	1 - Bioprospecting is the process of discovering valuable genetic resources, potentially supporting market-based conservation of biodiversity; 2 - Bioprospecting is field explorations to seek and document indigenous/traditional medical knowledge and its conversion into a commercialized product, often involving expertise from diverse areas of human endeavors.	1 - Rausser, G., & Small, A. (2000). Valuing Research leads: Bioprospecting and the Conservation of Genetic Resources. Journal of Political Economy, 108, 173 - 206. https://doi.org/10.1086/262115. 2 - Soejarto, D., Fong, H., Tan, G., Zhang, H., Ma, C., Franzblau, S., Gyllenhaal, C., Riley, M., Kadushin, M., Pezzuto, J., Xuan, L., Hiep, N., Hung, N., Vu, B., Lộc, P., Dac, L., Bình, L., Chiến, N., …
Theme		Climate change	-	Climate change	Global warming, Climatic debt, Climate crisis, Climate disruption	Climate change refers to long-term shifts in weather conditions and patterns of extreme weather events, potentially affecting human infectious diseases.	Wu, X., Lu, Y., Zhou, S., Chen, L., & Xu, B. (2016). Impact of climate change on human infectious diseases: Empirical evidence and human adaptation.. Environment international, 86, 14-23 . https://doi.org/10.1016/j.envint.2015.09.007.
Theme		Conservation and environmental management	-	Conservation and environmental management	Marine Protected Areas, Environmental vulnerability, Conservation action, Conservation assessment, Conservation status	1 - Conservation management involves conserving biodiversity and managing uncertainty in objectives, dynamics of systems, management options, and constraints. 2 - Conservation and environmental management involve addressing environmental change and biodiversity loss, and constructing an evidence-based framework for environmental management is possible.	1 - McCarthy, M. (2014). Contending with uncertainty in conservation management decisions. Annals of the New York Academy of Sciences, 1322, 77 - 91. https://doi.org/10.1111/nyas.12507. 2 - Pullin, A., & Knight, T. (2009). Doing more good than harm: building an evidence-base for conservation and environmental management.. Biological Conservation, 142, 931-934. https://doi.org/10.1016/J.BIOCON.200…
Theme	Ecological Modelig foi atualizado para Modeling	Modeling	-	Modeling	Ecosystem modeling, Environmental modeling, Scenario Analysis, Ecological simulation	1 - Ecological modeling is a type of modeling that considers dynamics, space, and uncertainty, often addressing issues relevant to biodiversity conservation. 2 - Ecological modeling is the process of constructing models to predict ecological systems' responses to management and aid in decision-making by environmental managers and policymakers.	1 - Drechsler, M., Grimm, V., Mysiak, J., & Wätzold, F. (2007). Differences and similarities between ecological and economic models for biodiversity conservation. Ecological Economics, 62, 232-241. https://doi.org/10.1016/J.ECOLECON.2006.03.026. 2 - Getz, W., Marshall, C., Carlson, C., Giuggioli, L., Ryan, S., Romañach, S., Boettiger, C., Chamberlain, S., Larsen, L., D’Odorico, P., & O'Sullivan, …
Theme	Ganhou Pollution_ na frente	Pollution_Ecotoxicology	-	Pollution_Ecotoxicology	Toxicology, Ecological Risk Assessment, Environmental hazard assessment, Pollutants, Environmental pollution biology, Exposure pathway, Biomagnification, Bioconcentration	Ecotoxicology is the study of toxic effects of chemical pollution on organisms at the individual and population levels, aiding in assessing environmental quality of specific ecosystems.	Dowling, V., & Sheehan, D. (2006). Proteomics as a route to identification of toxicity targets in environmental toxicology. PROTEOMICS, 6. https://doi.org/10.1002/PMIC.200600274.
Theme	Ganhou Molecular Ecology_ na frente	Molecular Ecology_Evolutionary genetics	-	Molecular Ecology_Evolutionary genetics	Molecular Evolution, Speciation, Phylogenetics, Evolutionary biogeography, Genetic biogeography	Evolutionary genetics is an approach to understanding the genetic basis behind the evolution of developmental systems, reconstructing the history of genetic pathways and inferring the origin and diversification of gene functions.	Purugganan, M. (1998). The molecular evolution of development. BioEssays, 20. https://doi.org/10.1002/(SICI)1521-1878(199809)20:9<700::AID-BIES3>3.0.CO;2-K.
Theme	Ganhou Molecular Ecology_ na frente	Molegular Ecology_Metagenomics	-	Molegular Ecology_Metagenomics	Environmental genomics, Microbiome genomics, Microbial genomics, Meta-omics, Ecogenomics	Metagenomics is the genomic study of uncultured microorganisms using fast, cheaper sequencing technologies and direct samples from their habitats.	Wooley, J., Godzik, A., & Friedberg, I. (2010). A Primer on Metagenomics. PLoS Computational Biology, 6. https://doi.org/10.1371/journal.pcbi.1000667.
Theme	Ganhou Molecular Ecology_ na frente	Molecular Ecology_Population genetics	-	Molecular Ecology_Population genetics	Population genomics, Genetic demography	Population genetics studies the distribution of genetic variation within and among populations, using genealogies and geographical information to search for associations among genetic variation and geographical distribution.	Posada, D., Crandall, K., & Templeton, A. (2000). GeoDis: a program for the cladistic nested analysis of the geographical distribution of genetic haplotypes. Molecular Ecology, 9. https://doi.org/10.1046/j.1365-294x.2000.00887.x.
Theme		Molecular ecology	-	Molecular ecology	Molecular biology	1 - Molecular ecology is a discipline that studies genetic variation in natural populations, using techniques like genotypic data acquisition and theory to interpret results. 2 - Molecular ecology is the study of genetic diversity, local adaptation, evolutionary potential, effective population size, and taxonomic designations using neutral molecular genetic data.	1 - Karl, S., Toonen, R., Grant, W., & Bowen, B. (2012). Common misconceptions in molecular ecology: echoes of the modern synthesis. Molecular Ecology, 21. https://doi.org/10.1111/j.1365-294X.2012.05576.x. 2 - Kirk, H., & Freeland, J. (2011). Applications and Implications of Neutral versus Non-neutral Markers in Molecular Ecology. International Journal of Molecular Sciences, 12, 3966 - 3988. http…
Theme		Experimental ecology	-	Experimental ecology	Empirical ecology, Ecological experimentation	Experimental ecology involves examining factors of interest through controlled experiments, contributing to general knowledge through repeated tests of a hypothesis in various contexts.	Hillebrand, H., & Gurevitch, J. (2013). Reporting standards in experimental studies. Ecology Letters, 16 12, 1419-20 . https://doi.org/10.1111/ele.12190.
Theme	Ganhou Trophic Ecology_	Trophic Ecology_Feeding	-	Trophic Ecology_Feeding	Foraging, Foraging ecology, Prey selection, Diet selection, Diet analysis, Diet composition, Food ingestion, Dietary Shift	Foraging ecology involves attributes like diet, foraging strata, foraging time, and body size, which determine species' role and function in ecosystems.	Wilman, H., Belmaker, J., Simpson, J., Rosa, C., Rivadeneira, M., & Jetz, W. (2014). EltonTraits 1.0: Species-level foraging attributes of the world's birds and mammals. Ecology, 95, 2027-2027. https://doi.org/10.1890/13-1917.1.
Theme	Ganhou Trophic Ecology_	Trophic Ecology_Isotopes	-	Trophic Ecology_Isotopes	Isotopic analysis, Isotope ratios, Isotopic composition	Stable isotope analysis (SIA) is a tool used in ecology to study animal diet, habitat use, movement, and physiology, especially in marine mammals.	Newsome, S., Clementz, M., & Koch, P. (2010). Using stable isotope biogeochemistry to study marine mammal ecology. Marine Mammal Science, 26, 509-572. https://doi.org/10.1111/J.1748-7692.2009.00354.X.
Theme		Fishing resources	-	Fishing resources	Fishery resources, Aquatic resources, Marine resources, Fisheries, Fishing stocks, Fishery management	Fisheries resources refer to the status of exploited marine resources, including fish, shellfish, and other aquatic organisms.	Fulton, E., Smith, A., Smith, D., & Putten, I. (2011). Human behaviour: the key source of uncertainty in fisheries management. Fish and Fisheries, 12, 2-17. https://doi.org/10.1111/J.1467-2979.2010.00371.X.
Theme		Habitat and distribution	-	Habitat and distribution	Territory, Occurence, Geographic biology, Distributional biology, Historical biogeography	1. Habitat and distribution studies involve considering species-specific traits and intraspecific variation, integrating the Umwelt-concept from ethology, and considering resource distributions and individual movements. 2. Biogeography is the science that documents the spatial and temporal distribution of a given taxa in the environment at local, regional, and continental scales.	1. Dyck, H. (2011). Changing organisms in rapidly changing anthropogenic landscapes: the significance of the ‘Umwelt’-concept and functional habitat for animal conservation. Evolutionary Applications, 5, 144 - 153. https://doi.org/10.1111/j.1752-4571.2011.00230.x. 2. Moreira, C., Vasconcelos, V., & Antunes, A. (2013). Phylogeny and Biogeography of Cyanobacteria and Their Produced Toxins. Marine D…
Theme		Methodological	-	Methodological	Method Development, Evaluation of Methods	Methodological studies evaluate the design, analysis, or reporting of other research-related reports, aiming to improve health research methodology and reduce research waste.	Mbuagbaw, L., Lawson, D., Puljak, L., Allison, D., & Thabane, L. (2020). A tutorial on methodological studies: the what, when, how and why. BMC Medical Research Methodology, 20. https://doi.org/10.1186/s12874-020-01107-7.
Theme		Migration and movement	-	Migration and movement	Movement ecology, Migration, Home-range, Dispersal range, High-use area, Migratory Paths, Space use	1 - Movement ecology is the study of individual organismal movements, which can connect resources, genes, and processes among different locations, impacting biodiversity. 2 - Dispersal is any specific movement during an individual’s lifespan, that make individuals leave the place they were born to a new location where they produce offspring. At short temporal, but usually large spatial scales, in…	1 - Schick, R., Loarie, S., Colchero, F., Best, B., Boustany, A., Conde, D., Halpin, P., Joppa, L., McClellan, C., & Clark, J. (2008). Understanding movement data and movement processes: current and emerging directions.. Ecology letters, 11 12, 1338-50 . https://doi.org/10.1111/j.1461-0248.2008.01249.x. 2 - Goossens, S., Wybouw, N., Van Leeuwen, T. et al. The physiology of movement. Mov Ecol 8, 5…
Theme		Morphology	-	Morphology	Anatomy, Physiognomy	Morphology is the description and analysis of organismal form, contributing to understanding how animals function and how their diversity of phenotypes evolved.	Wanninger, A. (2015). Morphology is dead – long live morphology! Integrating MorphoEvoDevo into molecular EvoDevo and phylogenomics. Frontiers in Ecology and Evolution, 3. https://doi.org/10.3389/fevo.2015.00054.
Theme		Paleoecology	-	Paleoecology	Ichnology, Taphonomy	Paleoecology involves constructing paleoenvironmental models, faunal changes, and evolutionary trends of paleontological taxa using modern analogs.	Domínguez‐Rodrigo, M., & Musiba, C. (2010). How Accurate are Paleoecological Reconstructions of Early Paleontological and Archaeological Sites?. Evolutionary Biology, 37, 128-140. https://doi.org/10.1007/s11692-010-9087-2.
Theme		Phenology	-	Phenology	Temporal ecology, Chronoecology, Chronobiology, Life cycle timing, Phenological science	Phenology is a multidisciplinary science encompassing biometeorology, ecology, and evolutionary biology that monitors and predicts the timing of recurrent life cycle events.	Morellato, L., Alberton, B., Alvarado, S., Borges, B., Buisson, E., Camargo, M., Cancian, L., Carstensen, D., Escobar, D., Leite, P., Mendoza, I., Rocha, N., Soares, N., Silva, T., Staggemeier, V., Streher, A., Vargas, B., & Peres, C. (2016). Linking plant phenology to conservation biology. Biological Conservation,195, 60-72. https://doi.org/10.1016/J.BIOCON.2015.12.033.
Theme		Phytosociology	-	Phytosociology	Biosociology, Plant sociology, Phytocoenology, Floristics	Phytosociology is a field that studies plant communities and their interactions with their environment, using field sampling methods to determine species richness and distribution.	Chytrý, M. (2001). Phytosociological data give biased estimates of species richness. Journal of Vegetation Science, 12, 441-444. https://doi.org/10.1111/J.1654-1103.2001.TB00190.X.
Theme		Seafood technology	-	Seafood technology	Fishing prossessing technology, quality controls in fisheries, fisheries technology	The flesh of fish is composed of macroconstituents and them seafood product's are considered a very perishable commodity. Usually necessitates proper preservation to avoid product spoilage, and this need is further driven by consumer demand for high-quality, lightly processed products with minimal changes in nutritional and sensory properties.	Kontominas, M. G., Badeka, A. V., Kosma, I. S., & Nathanailides, C. I. (2021). Innovative seafood preservation technologies: Recent developments. Animals, 11(1), 92.
Theme		Socioecology	-	Socioecology	Social ecology, Socio-environmental studies, Socioecological psychology	Socioecology is the study of relationships between ecological variables and social behavior, such as aggression, cooperation, and mating patterns.	Lawler, R. (2011). Feeding competition, cooperation, and the causes of primate sociality: a commentary on Sussman et al.. American Journal of Primatology, 73. https://doi.org/10.1002/ajp.20869.
Theme		Taxonomy	-	Taxonomy	Systematics	Taxonomy is the science of naming and classifying organisms, and is a fundamental basis for all biology.	Mallet, J., & Willmott, K. (2003). Taxonomy: renaissance or Tower of Babel?. Trends in Ecology and Evolution, 18, 57-59. https://doi.org/10.1016/S0169-5347(02)00061-7.
Anthropogenic_ threats		Animal disturbance	-	Animal disturbance	Human interaction	Human disturbances, such as recreation and hunting, have strong impacts on animal movement, affecting the movements and home ranges of terrestrial and aquatic animals worldwide.	Doherty, T., Hays, G., & Driscoll, D. (2021). Human disturbance causes widespread disruption of animal movement. Nature Ecology & Evolution, 5, 513-519. https://doi.org/10.1038/s41559-020-01380-1.
Anthropogenic_ threats	Ganhou Animal disturbance_	Animal disturbance_Boat collision	-	Animal disturbance_Boat collision	Boat strike, Vessel collision, Ship impact, Propeller strike, Propeller damage, Propeller slashes, Vessel damage, Ship crash, Watercraft collision, Motorboat collision	1 - Records atributed to ship strikes when they reported either (1) massive blunt impact trauma (e.g., fractures of heavy bones including skulls, jaws, or vertebrae) or apparent propeller wounds (i.e., deep slashes or cuts into blubber on the dorsal aspect), or (2) a dead whale on the bow of a ship. 2 - A vessel collision or strike is defined as any impact between any part of a watercraft (most c…	1 - Laist, D. W., Knowlton, A. R., Mead, J. G., Collet, A. S., & Podesta, M. (2001). Collisions between ships and whales. Marine Mammal Science, 17(1), 35-75. 2 - Peel, D., Smith, J. N., and Childerhouse, S. (2018). Vessel strike of whales in Australia: the challenges of analysis of historical incident data. Front. Mar. Sci. 5:69. doi: 10.3389/fmars.2018.00069
Anthropogenic_ threats	Ganhou Animal disturbance_	Animal disturbance_Harvest	-	Animal disturbance_Harvest	Cropping, Hunting, Collecting, Poaching, Direct capture	Harvest of wild animals refers to the exploitation of wild animals for food and income, often involving unsustainable exploitation and defaunation. This category does not consider fishing.	Ingram, D., Coad, L., Collen, B., Kümpel, N., Breuer, T., Fa, J., Gill, D., Maisels, F., Schleicher, J., Stokes, E., Taylor, G., & Scharlemann, J. (2015). Indicators for wild animal offtake: methods and case study for African mammals and birds. Ecology and Society, 20. https://doi.org/10.5751/ES-07823-200340.
Anthropogenic_ threats	Ganhou Animal disturbance_	Animal disturbance_Injure	-	Animal disturbance_Injure	Harm, Hurt, Wound, Projectile wounds, Knife cuts, Projectile injuries, Knife-cut marks, harpoon signs	-	-
Anthropogenic_ threats	Ganhou Animal disturbance_	Animal disturbance_Domestication	-	Animal disturbance_Domestication	Aminal domestication	1 - Domestication involves adaptation to a captive environment, involving genetic changes, developmental mechanisms, and environmental events or management practices that influence specific biological traits. 2 - Animal domestication involves both culture and biology, with animals being incorporated into human society and evolving through natural selection and artificial selection for economic, c…	1 - Price, E. (1984). Behavioral Aspects of Animal Domestication. The Quarterly Review of Biology, 59, 1 - 32. https://doi.org/10.1086/413673. 2 - Clutton-Brock, J. (1992). The process of domestication. Mammal Review, 22, 79-85. https://doi.org/10.1111/J.1365-2907.1992.TB00122.X.
Anthropogenic_ threats		Antimicrobial resistance	-	Antimicrobial resistance	Antimicrobial susceptibility, Antibacterial Resistance, Antiviral Resistance, Resistome, Antibiotic-resistant strains	Bennani et al. (2012) highlight the importance of antimicrobial resistant enterococci in marine waters, since this environment receive wastewaters with their high level of pathogenic and polluting agents. The coastal waters may carry microorganisms resistant antimicrobial to areas where they areconsidered alien, such as oceans. Wildlife has the potential to serve as an environmental reservoir and…	Bennani M, Amarouch H, Oubrim N et al (2012) Identification and antimicrobial resistance of fecal enterococci isolated in coastal mediterranean environments of morocco. Eur J Sci Res 70(2):266–275
Anthropogenic_ threats	Ganhou Fisheries_	Fisheries_Aquaculture	-	Fisheries_Aquaculture	Fish farming, Mariculture, Aquafarming, Captive fishing, Aquaponics	Aquaculture is the process of reproducing, nurturing, and ingesting fish, shellfish, plants, algae, and other organisms in water bodies (artificially confined ponds, pens, and cages) for food or recreation.	1 -Vishwas, H., & Ullas, S. (2019). Remotely Monitored Energy EfficientMethod for Aquaculture Using Smart Devices. 2019 International Conference on Advances in Computing, Communication and Control (ICAC3), 1-6. https://doi.org/10.1109/ICAC347590.2019.9036810. 2 - Primavera, J. (2005). Mangroves, Fishponds, and the Quest for Sustainability. Science, 310, 57 - 59. https://doi.org/10.1126/SCIENCE.11…
Anthropogenic_ threats	Ganhou Fisheries_	Fisheries_Bycatch	-	Fisheries_Bycatch	Incidental capture, Acidental capture	Bycatch is the incidental capture of marine animals in fishing gear, affecting marine mammal, sea turtle, sea bird, fish, and invertebrate species on the east coast of the United States.	Zollett, E. (2009). Bycatch of protected species and other species of concern in US east coast commercial fisheries. Endangered Species Research, 9, 49-59. https://doi.org/10.3354/ESR00221.
Anthropogenic_ threats	Ganhou Fisheries_	Fisheries_Fishery Interaction	-	Fisheries_Fishery Interaction	-	Fisheries interaction with marine fauna involves attraction and repulsion of wild animals to/from marine finfish cage and bivalve aquaculture, affecting fisheries-related species and marine ecosystems.	Callier, M., Byron, C., Bengtson, D., Cranford, P., Cross, S., Focken, U., Jansen, H., Kamermans, P., Kiessling, A., Landry, T., O’Beirn, F., Petersson, E., Rheault, R., Strand, Ø., Sundell, K., Svåsand, T., Wikfors, G., & McKindsey, C. (2018). Attraction and repulsion of mobile wild organisms to finfish and shellfish aquaculture: a review. Reviews in Aquaculture, 10, 924-949. https://doi.org/10.…
Anthropogenic_ threats	Ganhou Fisheries_	Fisheries_Fishing Pressure	-	Fisheries_Fishing Pressure	Fishery Pressure, Fish Harvesting Pressure, Catch Pressure, Exploitation Pressure	Fishing pressure refers to the intensity of fishing activity on marine landscapes, varying by region and depending on the spatial location of the landscape.	Stelzenmüller, V., Rogers, S., & Mills, C. (2008). Spatio-temporal patterns of fishing pressure on UK marine landscapes, and their implications for spatial planning and management. Ices Journal of Marine Science, 65, 1081-1091. https://doi.org/10.1093/ICESJMS/FSN073.
Anthropogenic_ threats	Ganhou Fisheries_	Fisheries_Ghost Gear	-	Fisheries_Ghost Gear	Ghost net, Ghost trap	When fishing gear is lost, abandoned or discarded in the marine environment, it can continue to ensnare and capture marine wildlife, earning the moniker ‘ghost gear’	Richardson, K., Asmutis-Silvia, R., Drinkwin, J., Gilardi, K. V., Giskes, I., Jones, G., ... & Hogan, E. (2019). Building evidence around ghost gear: Global trends and analysis for sustainable solutions at scale. Marine pollution bulletin, 138, 222-229.
Anthropogenic_ threats		Blooms	-	Blooms	Harmful Algal Blooms	A marine bloom is a periodic, harmful algal bloom in the presence of toxic substances, which reduce the growth of zooplankton by decreasing grazing pressure.	Chattopadhyay, J., Sarkar, R., & abdllaoui, A. (2002). A delay differential equation model on harmful algal blooms in the presence of toxic substances.. IMA journal of mathematics applied in medicine and biology, 19 2, 137-61 . https://doi.org/10.1093/IMAMMB/19.2.137.
Anthropogenic_ threats		Climate change	-	Climate change	Global warming, Climatic debt, Climate crisis, Climate disruption	Climate change refers to long-term shifts in weather conditions and patterns of extreme weather events, potentially affecting human infectious diseases.	Wu, X., Lu, Y., Zhou, S., Chen, L., & Xu, B. (2016). Impact of climate change on human infectious diseases: Empirical evidence and human adaptation.. Environment international, 86, 14-23 . https://doi.org/10.1016/j.envint.2015.09.007.
Anthropogenic_ threats		Deforestation	-	Deforestation	Logging, Forest degradation, Forest loss, Vegetation loss	1 - Deforestation is the removal of existing natural vegetation cover, especially where the native cover is largely forest, and can have devastating impacts on biodiversity and the environment. 2 - Deforestation is the intentional and permanent transition in vegetative cover from forest to other uses, with trees seen as undesirable invaders.	1 - Mawalagedara, R. (2012). The Climatic Effects of Deforestation in South and Southeast Asia. , 2011. https://doi.org/10.5772/34101. 2 - Bromley, D., & Reis, E. (1999). Deforestation — Institutional Causes and Solutions. , 95-105. https://doi.org/10.1007/978-94-011-4746-0_9.
Anthropogenic_ threats		Habitat Disturbance	-	Habitat Disturbance	Habitat degradation, Habitat destruction	1 - Anthropogenic habitat disturbance is the impact of human presence on animal distributions by competing for space and actively using their habitat. 2- Habitat disturbance is an abrupt event that dramatically alters habitat conditions and resource distribution for populations and communities.	1 - Corradini, A., Randles, M., Pedrotti, L., Loon, E., Passoni, G., Oberosler, V., Rovero, F., Tattoni, C., Ciolli, M., & Cagnacci, F. (2020). Effects of cumulated outdoor activity on wildlife habitat use. Biological Conservation. https://doi.org/10.1016/j.biocon.2020.108818. 2 - Schowalter, T. (2012). Insect responses to major landscape-level disturbance.. Annual review of entomology, 57, 1-20 …
Anthropogenic_ threats	Ganhou Habitat disturbance_	Habitat disturbance_Dredge	-	Habitat disturbance_Dredge	Drag up, Dredging, Extract	Dredging is excavating soil or other sediments from the bottom of a water body, such as a lake or sea, for various purposes, such as maintaining waterways or obtaining material for beach nourishment. Dredging impacts water quality by increasing suspended sediment, causing reduced light, increased sediment deposition, and affecting turbidity, submarine light, and sediment deposition conditions.	1 - Hannot, S., Los, J., Spaendonk, B., Kruijswijk, A., & Krijger, A. (2013). Validating the Coupling of Multibody Dynamic Simulations With Sea Keeping Simulations. . https://doi.org/10.1115/DETC2013-12794./ 2 - Stark, C. (2016). Spatial and temporal water quality changes during a large scale dredging operation. . https://doi.org/10.4225/28/5AFB76A51FB47.
Anthropogenic_ threats	Ganhou Habitat disturbance_	Habitat disturbance_Portuary activity	-	Habitat disturbance_Portuary activity	Dock operations, Harbor activity, Seaport operations, Port logistics, Waterfront operations	Port activities involve loading/unloading and moving cargo using equipment like marine vessels, cranes, trucks, and railroads, causing pollution in air, water, and soil media.	Kura, B., Dunn, C., Iyer, A., & Ajdari, E. (2014). Promoting Sustainability at the Ports through Knowledge Sharing. Journal of Geoscience and Environment Protection, 02, 143-150. https://doi.org/10.4236/GEP.2014.22020.
Anthropogenic_ threats	Ganhou Habitat disturbance_	Habitat disturbance_Urbanization	-	Habitat disturbance_Urbanization	Urban development, City development, City building, Urban expansion	Urbanization is the process of transforming land use and land cover through infrastructure development, goods, and services, but also causes land surface modifications such as vegetation reduction and soil compaction.	Chen, J., Theller, L., Gitau, M., Engel, B., & Harbor, J. (2017). Urbanization impacts on surface runoff of the contiguous United States.. Journal of environmental management, 187, 470-481 . https://doi.org/10.1016/j.jenvman.2016.11.017.
Anthropogenic_ threats		Eutrophication	-	Eutrophication	Excessive nutrient loading, Trophic enrichment	Eutrophication is the overenrichment of aquatic ecosystems with nutrients leading to algal blooms and anoxic events.	Carpenter, S. (2005). Eutrophication of aquatic ecosystems: bistability and soil phosphorus.. Proceedings of the National Academy of Sciences of the United States of America, 102 29, 10002-5 . https://doi.org/10.1073/PNAS.0503959102.
Anthropogenic_ threats		Invasive Species	-	Invasive Species	Non-native species, Exotic species, Alien species, Introduced species	Invasive species are species introduced by people that out-compete native organisms, spread through their new environment, increase population density, and harm ecosystems in their introduced range.	Frederiksen, P., Ivanov, B., Zhang, L., & Wang, Z. (2007). Invasive Alien Species. https://doi.org/10.6027/tn2015-517.
Anthropogenic_ threats	Agroindustrial waste pollution passou para Pollution_Physico-chemical_AWP	Pollution_Physico-chemical_AWP	-	Pollution_Physico-chemical_AWP	Contamination by Agricultural or Agroindustrial Waste, Environmental Contamination by Agricultural Waste, Environmental Impact of Agricultural and Agroindustrial Waste	Agroindustrial waste pollution is a source of contamination in soil, air, and bodies of water, affecting the environment and public health.	Leyva-López, N., Lizárraga-Velázquez, C., Hernández, C., & Sánchez-Gutiérrez, E. (2020). Exploitation of Agro-Industrial Waste as Potential Source of Bioactive Compounds for Aquaculture. Foods, 9. https://doi.org/10.3390/foods9070843.
Anthropogenic_ threats	Domestic waste pollution passou para Pollution_Physico-chemical_DWP	Pollution_Physico-chemical_DWP	-	Pollution_Physico-chemical_DWP	Domestic waste water pollution, Household waste pollution, Urban effluents discharge, Sewage discharge	Domestic waste is a potential pollutant due to its organic and inorganic content, as well as pathogenic microorganisms like bacteria, viruses, and parasitic worms.	Said, N., & Marsidi, R. (2011).Mikroorganisme patogen dan parasit di dalam air limbah domestik serta alternatif teknologi pengolahan. 1. https://doi.org/10.29122/jai.v1i1.2293.
Anthropogenic_ threats	Ganhou Polluction_Chemical	Pollution_Chemical_Heavy Metals	-	Pollution_Chemical_Heavy Metals	-	1 - Heavy metals are metals with a density of 5 g/cm3 or more, including lead, tin, nickel, cadmium, cobalt, mercury, and hexavalent chromium. 2 - Heavy metals are naturally occurring elements with high atomic weight and density at least five times greater than water, with multiple industrial, domestic, agricultural, medical, and technological applications.	1 - Palchetti, I., Lepore, L., & Mascini, M. (2020). Heavy Metals. World History through Case Studies. https://doi.org/10.4135/9781412953924.n520. 2 - Tchounwou, P., Yedjou, C., Patlolla, A., & Sutton, D. (2012). Heavy metal toxicity and the environment.. Experientia supplementum, 101, 133-64 . https://doi.org/10.1007/978-3-7643-8340-4_6.
Anthropogenic_ threats	Era Microplastics pollution e passou a ser Pollution_Physico-chemical_Microplastics	Pollution_Physico-chemical_Microplastics	-	Pollution_Physico-chemical_Microplastics	Microplastics contamination, Microscopic plastic particles, Microplastic particles	Microplastic pollution is small particles of plastic 5 mm in size, found in both the ocean and freshwater systems.	Rochman, C. (2018). Microplastics research—from sink to source. Science, 360, 28 - 29. https://doi.org/10.1126/science.aar7734.
Anthropogenic_ threats	Ganhou Pollution_Physico-chemical_	Pollution_Physico-chemical_Mining	-	Pollution_Physico-chemical_Mining	Collecting, Extracting, Harvesting	Mining is the process of obtaining useful minerals from the earth's crust, such as gold, for extraction and marketing at a profit.	McKinnon, E. (2002). The environmental effects of mining waste disposal at Lihir Gold Mine, Papua New Guinea. Journal of Rural and Tropical Public Health, 1, 40-50.
Anthropogenic_ threats	Ganhou Pollution_Physico-chemical_	Pollution_Physico-chemical_Oil Field	-	Pollution_Physico-chemical_Oil Field	Campos Basin, Santos Basin, Oil refinery	1 - An oil field is a large, productive area with oil reserves, typically composed of rudistid and algal sediments. 2 - An oil field is a place where oil is extracted, typically with old wells, equipment, and infrastructure, posing potential safety and environmental risks.	1 - Alsharhan, A. (1987). Geology and Reservoir Characteristics of Carbonate Buildup in Giant Bu Hasa Oil Field, Abu Dhabi, United Arab Emirates. AAPG Bulletin, 71, 1304-1318. https://doi.org/10.1306/703C8065-1707-11D7-8645000102C1865D. 2 - Mccomb, T., & Towler, B. (2013). How to Tackle the Challenge of Mature Field Development. , 09, 18-20. https://doi.org/10.2118/0313-018-TWA.
Anthropogenic_ threats	Ganhou Pollution_Physico-chemical_	Pollution_Physico-chemical_Oil Spill	-	Pollution_Physico-chemical_Oil Spill	Oil leakage, crude oil spill	An oil spil is a large spill of oil that causes temporary changes in urban development, vegetation, coastal wetlands, and sand sheet surface differences.	Kwarteng, A., & Chavez, P. (1998). Change detection study of Kuwait City and environs using multi-temporal Landsat Thematic Mapper data. International Journal of Remote Sensing, 19, 1651-1662. https://doi.org/10.1080/014311698215162.
Anthropogenic_ threats	Era Plastic pollution e passou a ser Pollution_Physico-chemical_Plastic	Pollution_Physico-chemical_Plastic	-	Pollution_Physico-chemical_Plastic	Microplastic pollution, Debris ingestion	Plastic pollution is the accumulation of plastic waste in natural ecosystems due to indiscriminate use, inadequate recycling, and deposits in landfills.	Kumar, R., Verma, A., Shome, A., Sinha, R., Sinha, S., Jha, P., Kumar, R., Kumar, P., , S., Das, S., Sharma, P., & Prasad, P. (2021). Impacts of Plastic Pollution on Ecosystem Services, Sustainable Development Goals, and Need to Focus on Circular Economy and Policy Interventions. Sustainability. https://doi.org/10.3390/su13179963.
Anthropogenic_ threats	PAHs (Polycyclic aromatic hydrocarbons) foi alterado para Pollution_Chemical_PAH	Pollution_Chemical_PAH	-	Pollution_Chemical_PAH	Polynuclear aromatic hydrocarbons, Polycyclic hydrocarbons, Polyaromatic hydrocarbons	Polycyclic aromatic hydrocarbons (PAHs) are organic compounds composed of two or more fused benzene rings arranged in various configurations, found in ambient air and posing health risks due to their carcinogenicity and mutagenicity.	Kim, K., Jahan, S., Kabir, E., & Brown, R. (2013). A review of airborne polycyclic aromatic hydrocarbons (PAHs) and their human health effects.. Environment international, 60, 71-80 . https://doi.org/10.1016/j.envint.2013.07.019.
Anthropogenic_ threats	POPs (Persistent organic pollutants), foi alterado para Pollution_Chemical_POPs	Pollution_Chemical_POPs	-	Pollution_Chemical_POPs	Persistent Toxic Substances, Environmental Persistent Organic Chemicals (EPOCs), Persistent Organic Chemicals (POCs)	POPs are a small subset of organic chemicals with characteristics of persistence in the environment, accumulation in biological organisms, and toxicity that pose environmental risks to humans and ecosystems.	Rodan, B., Pennington, D., Eckley, N., & Boethling, R. (1999). Screening for persistent organic pollutants: Techniques to provide a scientific basis for POPs criteria in international negotiations. Environmental Science & Technology, 33, 3482-3488. https://doi.org/10.1021/ES980060T.
Anthropogenic_ threats	Light pollution passou a ser Pollution_Physical_Light	Pollution_Physical_Light	-	Pollution_Physical_Light	Luminous Pollution, Artificial light pollution, Artificial Light Intrusion, Light Disturbance, Coastal artificial light exposure	Light pollution is excessive or obtrusive artificial light caused by bad lighting design, generating significant costs including negative impacts on wildlife, health, astronomy, and wasted energy.	Gallaway, T., Olsen, R., & Mitchell, D. (2010). The economics of global light pollution. Ecological Economics, 69, 658-665. https://doi.org/10.1016/J.ECOLECON.2009.10.003.
Anthropogenic_ threats	Noise pollution passou a ser Pollution_Physical_Noise	Pollution_Physical_Noise	-	Pollution_Physical_Noise	Noise disturbance, Acoustic Pollution	Noise pollution is caused by anthropogenic noise in the sea, leading to auditory masking, cochlear damage, changes in behavior, altered metabolisms, and affecting marine ecosystems' health and service functions.	Peng, C., Zhao, X., & Liu, G. (2015). Noise in the Sea and Its Impacts on Marine Organisms. International Journal of Environmental Research and Public Health, 12, 12304 - 12323. https://doi.org/10.3390/ijerph121012304.
Anthropogenic_ threats	Thermal pollution passou a ser Pollution_Physical_Thermal	Pollution_Physical_Thermal	-	Pollution_Physical_Thermal	Heat pollution, Water heating pollution, Thermal contamination, Heat discharge, Powerplant waste pollution	Thermal pollution refers to the disruption of normal ecological conditions in streams by man-made thermal discharges, with both beneficial and adverse effects on stream ecology.	Davidson, B., & Bradshaw, R. (1967). Thermal pollution of water systems. Environmental science & technology, 1 8, 618-30 . https://doi.org/10.1021/es60008a606.
Anthropogenic_ threats		Pollution	-	Pollution	Contamination, Environmental pollution	Pollution is the introduction of elements, compounds, or energy into the environment at levels that impair its functioning or present an unacceptable risk to humans or other targets. Used when is not specified.	Snousy, M., Khalil, M., Abdel-Moghny, T., Journals, S., & El-Sayed, E. (2017). An Overview on the Organic Contaminants. , 1. https://doi.org/10.25177/JESES.1.2.1.
Anthropogenic_ threats	Ganhou o Pollution_	Pollution_Debris ingestion	-	Pollution_Debris ingestion	Marine Debris ingestion, Plastic ingestion, Garbage ingestion, AMD (anthropogenic marine debris) ingestion, Litter ingestion	1 - Marine debris is persistent, solid marine pollution, including plastics, metals, and glass, that accumulates on shores, especially in coastal communities. 2 - Ingestion of marine debris can cause intestinal blockage, internal injury, dietary dilution, malnutrition, and increased buoyancy, leading to poor health, reduced growth rates, and reproductive output, or death.	1 - Gilligan, M., Pitts, R., Richardson, J., & Kozel, T. (1992). Rates of accumulation of marine debris in Chatham County, Georgia. Marine Pollution Bulletin, 24, 436-441. https://doi.org/10.1016/0025-326X(92)90342-4. 2 - Nelms, S., Duncan, E., Broderick, A., Galloway, T., Godfrey, M., Hamann, M., Lindeque, P., & Godley, B. (2016). Plastic and marine turtles: a review and call for research. Ices …

## Sheet: Zooplankton Exclusive Columns
INCT-BAA_references spreadsheet, with the objective of storing information on the state of the art of biodiversity in the Blue Amazon. Each line represents a scientific publication in the database.
Column name	Description	What should be filled out	Examples
GT4_Sampling_Gear	Method used to sample plankton	Describe the methodology used to collect plankton	Standart Plankton net, Bongo, WP-2
GT4_Mesh	Mesh size used for sampling, where appropriate	Size of mesh used (in micrometers), if no mesh was used for sampling or if it is not described in the work, enter NA	200 μm

## Sheet: Benthos Exclusive Columns
INCT-BAA_references spreadsheet, with the aim of storing state-of-the-art information on biodiversity in the Blue Amazon. Each line represents a scientific publication in the database.
Column name	Description	What should be filled out	Examples
GT5_Habitat	Describe the specific subhabitats where the species in question occur, according to the subcategories in the glossary for ‘Continental shelf’, ‘Estuary’, ‘Oceanic island’, ‘Sandy beach’ and ‘Deep ocean’ (separate with a comma if there is more than one subhabitat). If you don't have more specific information, put “NA” in the “Habitat_sub” column. For global works, enter the subhabitats of occurren…	Continental shelf: Bay, Intertidal area, Subtidal area, Basin, Bight, Channel, Cove, Gulf, Artificial structure, Peninsula, Continental island Estuary: Creek, Intertidal area, Subtidal area Oceanic Island: Atoll, Archipelago Sandy beach: Sandy dunes, Intertidal area, Subtidal area Deep ocean: Submarine canyons	Cove
GT5_Natural_forcers	Specify the natural variables that influenced the benthic organisms	if the “Natural_forcers” column has been filled in by ‘Hydrological’: Cold front, Current action, Precipitation, Salinity, Turbidity, Wave action; if it has been filled in by “Physical chemical”: Carbon, Dissolved oxygen, Nitrogen, Organic matter, Sediment size, Sediment type, Sediment transport, Temperature; if filled in by “Water mass intrusions”: Downwelling, Upwelling; if filled in by “Beach …	Carbon|Nitrogen
GT5_Elegibility	Specify whether the study met the eligibility criteria for planning, whether it is a study that will undergo a snowballing process, or whether it will be excluded.	If the study is eligible according to the inclusion criteria, fill in “E”. If the study is not eligible - Fill in “Review” or “Meta-analytic study” if the study is a review or meta-analytic study that will be used for snowballing. If the study contains new data to be plotted and also has secondary data that can be used for snowballing, fill in “E,Review”. If the study does not have a pdf, fill in…	Y
INCT-BAA_species spreadsheet, with the aim of storing information on the occurrence of species in the Blue Amazon (preferably georeferenced). Each line represents a species reported in a scientific publication in the database (there may be several lines for the same publication).
GT5_Habitat	Describe the specific subhabitats where the species in question occur, according to the subcategories in the glossary for ‘Continental shelf’, ‘Estuary’, ‘Oceanic island’, ‘Sandy beach’ and ‘Deep ocean’ (separate with a comma if there is more than one subhabitat). If you don't have more specific information, put “NA” in the “Habitat_sub” column. For global works, enter the subhabitats of occurren…	Continental shelf: Bay, Intertidal area, Subtidal area, Basin, Bight, Channel, Cove, Gulf, Artificial structure, Peninsula, Continental island Estuary: Creek, Intertidal area, Subtidal area Oceanic Island: Atoll, Archipelago Sandy beach: Sandy dunes, Intertidal area, Subtidal area Deep ocean: Submarine canyons	Cove
GT5_Substrate	Specify the type(s) of substrate(s) where the species in question occurred	Pier, Bridge, Harbor, Offshore platform, Buoy, Wreck, Artificial reef, Artificial rock, Hull, Plastic, Glass, Microplastic, Dredging, Landfill, Mining tailings, Rocky shore, Sandstone, Biogenic reef, Coral reef, Rocky reef, Mangrove logs, Wood, Boulder, Pebble, Granule, Very coarse sand, Coarse sand, Medium sand, Sand, Fine sand, Very fine sand, Mud, Silt, Clay. If the article does not specify or…	Coral reef
GT5_Elegibility	This data is the information repeated from GT5_Elegibility in the reference table for the species recorded in this study. Specify whether the study has entered the eligibility criteria for plotting, whether it is a study that will undergo a snowballing process, or whether it will be excluded.	If the study is eligible according to the inclusion criteria, fill in “E”. If the study is not eligible - Fill in “Review” or “Meta-analytic study” if the study is a review or meta-analytic study that will be used for snowballing. If the study contains new data to be plotted and also has secondary data that can be used for snowballing, fill in “E,Review”. If the study does not have a pdf, fill in…	E

## Sheet: Fishes Exclusive Columns
INCT-BAA_references spreadsheet, with the aim of storing state-of-the-art information on biodiversity in the Blue Amazon. Each line represents a scientific publication in the database.
Column name	Description	What should be filled out	Examples
GT6_Substrate	Enter the type of substrate in articles that talk about the collection and analysis substrate. If the article does not have any information about the substrate, fill in with NA.	1.Artificial = 1.2 Consolidated: Pier, Bridge, Marina, Harbor, Offshore platform, Buoy, Floater, Wreck, Shipwreck, Artificial reef, Ship hull, Boat hull 1.3 Unconsolidated: Plastic island, Microplastic, Dredging, Landfill, Mining tailings 2.Natural = 2.1 Consolidated: Rocky shore, Sandstone, Oyster reef, Coral reef 2.2 Unconsolidated: Boulder, Pebble, Granule,Very coarse sand, Coarse sand, Medium…	Sand
GT6_Fishing_gear	Identify the type of fishing gear used in the collection, sampling or fishing, if the author mentions it in the article. If there is no information, fill in with NA	Bottom trawl, Bottom pair trawl, Double-rig trawl, Midwater trawl, Gerival fishing, Beam trawls, Gillnets, Bottom gillnet, Surface gillnet, Midwater gillnet, Bottom longline, Surface longline, Pole and line, Fishing rod, Jigging, Trolling, Handline fishing, Cover pots, Lantern nets, Baited traps, Unbaited traps, Aviãozinho nets, Corral fishing, Fixed traps, Purse seine, Beach seine, Seine nets, C…	Gillnets|Passive net
GT6_Classify_fish_migration	Fill in the type of migration the species performs, as reported on specialized websites (Fishbase, Wosm, Gbif and groms) or in the article. In the absence of information in the articles and specialized websites, enter NA.	Oceanodromous, Potamodromous, Anodromous, Catadromous, Diadromous, Amphidromos	Oceanodromous

## Sheet: Benthos Glossary
Column	Filling	Example or Subcategory (in red)	Synonyms	Definition	Reference
Substrato do ambiente bentônico (Substrate_benthos)	-	-	-	Substratum refers to the surface on which marine larvae settle, affecting their settlement patterns and the development of assemblages.	Faimali, M., Garaventa, F., Terlizzi, A., Chiantore, M., & Cattaneo-Vietti, R. (2004). The interplay of substrate nature and biofilm formation in regulating Balanus amphitrite Darwin, 1854 larval settlement. Journal of Experimental Marine Biology and Ecology, 306, 37-50. https://doi.org/10.1016/J.JEMBE.2003.12.019.
Substrato do ambiente bentônico (Substrate_benthos)	Caso o artigo não especifique	NA	-	-	-
Substrato do ambiente bentônico (Substrate_benthos)	Artificial - consolidado/inconsolidado	Artificial substrate	-	Atificial structures in marine ecosystems that can add novel habitat for hard-substrate organisms and modify the surrounding environment	Heery, E., Dafforn, K., Smith, J., Ushiama, S., & Mayer‐Pinto, M. (2018). Not all artificial structures are created equal: Pilings linked to greater ecological and environmental change in sediment communities than seawalls.. Marine environmental research, 142, 286-294 . https://doi.org/10.1016/j.marenvres.2018.08.012.
Substrato do ambiente bentônico (Substrate_benthos)	Artificial - consolidado	Artificial reef	-	Artificial reefs are structures constructed to enhance faunal communities or fisheries, often from concrete or steel, with most deployed to enhance recreational fishing	Ramm, L., Florisson, J., Watts, S., Becker, A., & Tweedley, J. (2021). Artificial reefs in the Anthropocene: a review of geographical and historical trends in their design, purpose, and monitoring. Bulletin of Marine Science. https://doi.org/10.5343/bms.2020.0046.
Substrato do ambiente bentônico (Substrate_benthos)	Artificial - consolidado	Artificial rock	-	Artificial rock refers to durable boulders used in construction of artificial boulder-fields, which protect coastal infrastructure; Artificial live rock is shaped like living rock in nature and is designed to mimic natural living rock for use as a substrate for corals, habitat for epibenthic, and biological filter in saltwater aquariums.	Green, D., Chapman, M., & Blockley, D. (2012). Ecological consequences of the type of rock used in the construction of artificial boulder-fields. Ecological Engineering, 46, 1-10. https://doi.org/10.1016/J.ECOLENG.2012.04.030. ; Safii, I., Prasetia, I., & Yudasmara, G. (2022). Development of Artificial Live Rock in Supporting Ornamental Coral Cultivation Activities. Jurnal Perikanan dan Kelautan.…
Substrato do ambiente bentônico (Substrate_benthos)	Artificial - consolidado	Bridge	-	Atificial structures in marine ecosystems that can add novel habitat for hard-substrate organisms and modify the surrounding environment	Heery, E., Dafforn, K., Smith, J., Ushiama, S., & Mayer‐Pinto, M. (2018). Not all artificial structures are created equal: Pilings linked to greater ecological and environmental change in sediment communities than seawalls.. Marine environmental research, 142, 286-294 . https://doi.org/10.1016/j.marenvres.2018.08.012.
Substrato do ambiente bentônico (Substrate_benthos)	Artificial - consolidado	Buoy	Floater	Atificial structures in marine ecosystems that can add novel habitat for hard-substrate organisms and modify the surrounding environment	Heery, E., Dafforn, K., Smith, J., Ushiama, S., & Mayer‐Pinto, M. (2018). Not all artificial structures are created equal: Pilings linked to greater ecological and environmental change in sediment communities than seawalls.. Marine environmental research, 142, 286-294 . https://doi.org/10.1016/j.marenvres.2018.08.012.
Substrato do ambiente bentônico (Substrate_benthos)	Artificial - consolidado	Glass	Bottle	Atificial structures in marine ecosystems that can add novel habitat for hard-substrate organisms and modify the surrounding environment	Heery, E., Dafforn, K., Smith, J., Ushiama, S., & Mayer‐Pinto, M. (2018). Not all artificial structures are created equal: Pilings linked to greater ecological and environmental change in sediment communities than seawalls.. Marine environmental research, 142, 286-294 . https://doi.org/10.1016/j.marenvres.2018.08.012.
Substrato do ambiente bentônico (Substrate_benthos)	Artificial - consolidado	Harbor	Port, Marina	Atificial structures in marine ecosystems that can add novel habitat for hard-substrate organisms and modify the surrounding environment	Heery, E., Dafforn, K., Smith, J., Ushiama, S., & Mayer‐Pinto, M. (2018). Not all artificial structures are created equal: Pilings linked to greater ecological and environmental change in sediment communities than seawalls.. Marine environmental research, 142, 286-294 . https://doi.org/10.1016/j.marenvres.2018.08.012.
Substrato do ambiente bentônico (Substrate_benthos)	Artificial - consolidado	Hull	Boat hull, Ship hull	Atificial structures in marine ecosystems that can add novel habitat for hard-substrate organisms and modify the surrounding environment	Heery, E., Dafforn, K., Smith, J., Ushiama, S., & Mayer‐Pinto, M. (2018). Not all artificial structures are created equal: Pilings linked to greater ecological and environmental change in sediment communities than seawalls.. Marine environmental research, 142, 286-294 . https://doi.org/10.1016/j.marenvres.2018.08.012.
Substrato do ambiente bentônico (Substrate_benthos)	Artificial - consolidado	Offshore platform	-	Atificial structures in marine ecosystems that can add novel habitat for hard-substrate organisms and modify the surrounding environment	Heery, E., Dafforn, K., Smith, J., Ushiama, S., & Mayer‐Pinto, M. (2018). Not all artificial structures are created equal: Pilings linked to greater ecological and environmental change in sediment communities than seawalls.. Marine environmental research, 142, 286-294 . https://doi.org/10.1016/j.marenvres.2018.08.012.
Substrato do ambiente bentônico (Substrate_benthos)	Artificial - consolidado	Pier	-	Atificial structures in marine ecosystems that can add novel habitat for hard-substrate organisms and modify the surrounding environment	Heery, E., Dafforn, K., Smith, J., Ushiama, S., & Mayer‐Pinto, M. (2018). Not all artificial structures are created equal: Pilings linked to greater ecological and environmental change in sediment communities than seawalls.. Marine environmental research, 142, 286-294 . https://doi.org/10.1016/j.marenvres.2018.08.012.
Substrato do ambiente bentônico (Substrate_benthos)	Artificial - consolidado	Wreck	Shipwrek	Atificial structures in marine ecosystems that can add novel habitat for hard-substrate organisms and modify the surrounding environment	Heery, E., Dafforn, K., Smith, J., Ushiama, S., & Mayer‐Pinto, M. (2018). Not all artificial structures are created equal: Pilings linked to greater ecological and environmental change in sediment communities than seawalls.. Marine environmental research, 142, 286-294 . https://doi.org/10.1016/j.marenvres.2018.08.012.
Substrato do ambiente bentônico (Substrate_benthos)	Artificial - consolidado	Wood	-	Atificial structures in marine ecosystems that can add novel habitat for hard-substrate organisms and modify the surrounding environment	Heery, E., Dafforn, K., Smith, J., Ushiama, S., & Mayer‐Pinto, M. (2018). Not all artificial structures are created equal: Pilings linked to greater ecological and environmental change in sediment communities than seawalls.. Marine environmental research, 142, 286-294 . https://doi.org/10.1016/j.marenvres.2018.08.012.
Substrato do ambiente bentônico (Substrate_benthos)	Artificial - inconsolidado	Microplastic	-	Microplastics are particles smaller than five millimeters, derived from the degradation of plastic objects in the environment, and can move from the environment to living organisms, including mammals; Microplastics act as a distinct microbial habitat that can change community structure and affect microbial functions.	Miao, L., Wang, P., Hou, J., Yao, Y., Liu, Z., Liu, S., & Li, T. (2019). Distinct community structure and microbial functions of biofilms colonizing microplastics.. The Science of the total environment, 650 Pt 2, 2395-2402 . https://doi.org/10.1016/j.scitotenv.2018.09.378. Ragusa, A., Svelato, A., Santacroce, C., Catalano, P., Notarstefano, V., Carnevali, O., Papa, F., Rongioletti, M., Baiocco, F…
Substrato do ambiente bentônico (Substrate_benthos)	Artificial - inconsolidado	Plastic	Plastic island	Plastic islands refer to remote oceanic islands with high biodiversity, where marine and land-based sources contribute to the presence of macroplastics on beaches and marine habitats.	Monteiro, R., Sul, J., & Costa, M. (2018). Plastic pollution in islands of the Atlantic Ocean.. Environmental pollution, 238, 103-110 . https://doi.org/10.1016/j.envpol.2018.01.096.
Substrato do ambiente bentônico (Substrate_benthos)	Artificial - inconsolidado	Dredging	-	Dredging is employed for the installation and upkeep of commercial ports and rehabilitation of silted bodies of water.	Barbosa, M., & Almeida, M. (2001). Dredging and disposal of fine sediments in the state of Rio de Janeiro, Brazil.. Journal of hazardous materials, 85 1-2, 15-38 . https://doi.org/10.1016/S0304-3894(01)00219-9.
Substrato do ambiente bentônico (Substrate_benthos)	Artificial - inconsolidado	Landfill	-	Landfills are a method of disposal for municipal solid waste, often used in developing countries for biodegradable waste disposal due to simple management and mass manipulation.	Zhang, C., Xu, T., Feng, H., & Chen, S. (2019). Greenhouse Gas Emissions from Landfills: A Review and Bibliometric Analysis. Sustainability. https://doi.org/10.3390/SU11082282.
Substrato do ambiente bentônico (Substrate_benthos)	Artificial - inconsolidado	Mining tailings	-	Mine tailings are discarded materials from the mining industry, often containing heavy metals and sulfidic minerals, that can cause environmental concerns and require expensive management technologies.	Kiventerä, J., Perumal, P., Yliniemi, J., & Illikainen, M. (2020). Mine tailings as a raw material in alkali activation: A review. International Journal of Minerals, Metallurgy and Materials, 27, 1009 - 1020. https://doi.org/10.1007/s12613-020-2129-6.
Substrato do ambiente bentônico (Substrate_benthos)	Natural - consolidado	Mangrove logs	Mangrove wood,Mangrove roots	Mangrove sediment surface from logs, roots, trunks and branches of mangrove trees	Andrade, J., Palhano, N., Tagliaro, C., & Beasley, C. (2013). Spatial and temporal variation in the abundance and taxonomic composition of estuarine and terrestrial macrofauna associated with mangrove logs. Journal of the Marine Biological Association of the United Kingdom, 94, 35 - 42. https://doi.org/10.1017/S0025315413001215.
Substrato do ambiente bentônico (Substrate_benthos)	Natural - consolidado	Rocky	Rocky shore, Rocky coast	Rocky coasts host a variety of deposits consisting of mixes of boulders, megaclasts, sand, and cobbles, playing an abrasional or protectional role in the sedimentary environment.	Trenhaile, A. (2016). Rocky coasts ― their role as depositional environments. Earth-Science Reviews, 159, 1-13. https://doi.org/10.1016/J.EARSCIREV.2016.05.001.
Substrato do ambiente bentônico (Substrate_benthos)	Natural - consolidado	Sandstone	-	Sandstone reefs in Southern Brazil provide suitable habitats for the recovery of endangered species, but are threatened by fishing impacts and need extensive mapping for better marine protected areas.	Soeth, M., Metri, R., Simioni, B., Loose, R., Coqueiro, G., Spach, H., Daros, F., & Adelir-Alves, J. (2019). Vulnerable sandstone reefs: Biodiversity and habitat at risk. Marine pollution bulletin, 110680 . https://doi.org/10.1016/j.marpolbul.2019.110680.
Substrato do ambiente bentônico (Substrate_benthos)	Natural - consolidado	Reef	-	-	-
Substrato do ambiente bentônico (Substrate_benthos)	Natural - consolidado	Rocky reef	-	A rocky reef is a submerged ridge of rock or rocky outcrop that rises from the sea floor	Hoffmann, J., Michaelis, R., Mielck, F., Bartholomä, A., & Sander, L. (2022). Multiannual Seafloor Dynamics around a Subtidal Rocky Reef Habitat in the North Sea. Remote. Sens., 14, 2069. https://doi.org/10.3390/rs14092069.
Substrato do ambiente bentônico (Substrate_benthos)	Natural - consolidado	Biogenic reef	-	Reef composed by biogenic aggregation forming a structural microhabitat for other marine organisms	Dutka, T., Fejer, A., Williams, T., Donnelly, D., & Flynn, A. (2022). Extent and Characteristics of a Newly Discovered Unique Bryozoan Biogenic Reef Complex. , 9. https://doi.org/10.3389/fmars.2022.841131.
Substrato do ambiente bentônico (Substrate_benthos)	Natural - consolidado	Coral reef	-	Coral reefs are biogenic carbonate structures that accrete over many years of active biomineralization by calcifying organisms, including corals and algae.	Albright, R., Takeshita, Y., Koweek, D., Ninokawa, A., Wolfe, K., Rivlin, T., Nebuchina, Y., Young, J., & Caldeira, K. (2018). Carbon dioxide addition to coral reef waters suppresses net community calcification. Nature, 555, 516-519. https://doi.org/10.1038/nature25968.
Substrato do ambiente bentônico (Substrate_benthos)	Natural - inconsolidado/consolidado	Organogenic	Biogenic, epibiotic fauna	Biogenic habitat structure, such as algae, that can alter the environment and resources available to other organisms	Teagle, H., Hawkins, S., Moore, P., & Smale, D. (2017). The role of kelp species as biogenic habitat formers in coastal marine ecosystems. Journal of Experimental Marine Biology and Ecology, 492, 81-98. https://doi.org/10.1016/J.JEMBE.2017.01.017.
Substrato do ambiente bentônico (Substrate_benthos)	Natural - inconsolidado	Boulder	-	acima de -8 (phi) acima de 256 (mm)	Wentworth, C. K. (1922). A scale of grade and class terms for clastic sediments. The journal of geology, 30(5), 377-392. https://doi.org/10.1086/622910
Substrato do ambiente bentônico (Substrate_benthos)	Natural - inconsolidado	Pebble	-	entre -6 e -2 (phi) entre 4 e 64 (mm)	Wentworth, C. K. (1922). A scale of grade and class terms for clastic sediments. The journal of geology, 30(5), 377-392. https://doi.org/10.1086/622910
Substrato do ambiente bentônico (Substrate_benthos)	Natural - inconsolidado	Gravel	-	Grupo que envolve os tamanhos "bolder" a "granule"	Wentworth, C. K. (1922). A scale of grade and class terms for clastic sediments. The journal of geology, 30(5), 377-392. https://doi.org/10.1086/622910
Substrato do ambiente bentônico (Substrate_benthos)	Natural - inconsolidado	Granule	-	entre -2 e -1 (phi) entre 2 e 4 (mm)	Wentworth, C. K. (1922). A scale of grade and class terms for clastic sediments. The journal of geology, 30(5), 377-392. https://doi.org/10.1086/622910
Substrato do ambiente bentônico (Substrate_benthos)	Natural - inconsolidado	Very coarse sand	-	entre -1 e 0 (phi) entre 1 e 2 (mm)	Wentworth, C. K. (1922). A scale of grade and class terms for clastic sediments. The journal of geology, 30(5), 377-392. https://doi.org/10.1086/622910
Substrato do ambiente bentônico (Substrate_benthos)	Natural - inconsolidado	Coarse sand	-	entre 0 e 1 (phi) entre 1 e 0.5 (mm)	Wentworth, C. K. (1922). A scale of grade and class terms for clastic sediments. The journal of geology, 30(5), 377-392. https://doi.org/10.1086/622910
Substrato do ambiente bentônico (Substrate_benthos)	Natural - inconsolidado	Medium sand	-	entre 1 e 2 (phi) entre 0.25 e 0.5 (mm)	Wentworth, C. K. (1922). A scale of grade and class terms for clastic sediments. The journal of geology, 30(5), 377-392. https://doi.org/10.1086/622910
Substrato do ambiente bentônico (Substrate_benthos)	Natural - inconsolidado	Sand	-	Grupo que envolve os tamanhos "very coarse" a "very fine"	Wentworth, C. K. (1922). A scale of grade and class terms for clastic sediments. The journal of geology, 30(5), 377-392. https://doi.org/10.1086/622910
Substrato do ambiente bentônico (Substrate_benthos)	Natural - inconsolidado	Fine sand	-	entre 2 e 3 (phi) entre 0.125 e 0.25 (mm)	Wentworth, C. K. (1922). A scale of grade and class terms for clastic sediments. The journal of geology, 30(5), 377-392. https://doi.org/10.1086/622910
Substrato do ambiente bentônico (Substrate_benthos)	Natural - inconsolidado	Very fine sand	-	entre 3 e 4 (phi) entre 0.0625 e 0.125 (mm)	Wentworth, C. K. (1922). A scale of grade and class terms for clastic sediments. The journal of geology, 30(5), 377-392. https://doi.org/10.1086/622910
Substrato do ambiente bentônico (Substrate_benthos)	Natural - inconsolidado	Silt	-	entre 4 e 8 (phi) entre 0.00391 e 0.0625 (mm)	Wentworth, C. K. (1922). A scale of grade and class terms for clastic sediments. The journal of geology, 30(5), 377-392. https://doi.org/10.1086/622910
Substrato do ambiente bentônico (Substrate_benthos)	Natural - inconsolidado	Clay	-	entre 8 e 12 (phi) entre 0.00024 e 0.00391 (mm)	Wentworth, C. K. (1922). A scale of grade and class terms for clastic sediments. The journal of geology, 30(5), 377-392. https://doi.org/10.1086/622910
Substrato do ambiente bentônico (Substrate_benthos)	Natural - inconsolidado	Mud	-	Forma de descrever o substrato com granulometria muito fina, como uma mistura entre "silte" e "argila"	Wentworth, C. K. (1922). A scale of grade and class terms for clastic sediments. The journal of geology, 30(5), 377-392. https://doi.org/10.1086/622910
Natural_forcers_benthos	Water mass intrusions	-	Intrusions	Water mass intrusions refer to the intrusion of water masses into the sea, such as the Kuroshio intrusion into the sea southwest of Taiwan.	Shaw, P. (1989). The intrusion of water masses into the sea southwest of Taiwan. Journal of Geophysical Research, 94, 18213-18226. https://doi.org/10.1029/JC094IC12P18213.
Natural_forcers_benthos	Water mass intrusions	Downwelling	Downwelling front	Downwelling currents refer to currents with a downslope mass flux in the bottom boundary layer, generating highly productive ecosystems.	Matano, R., & Palma, E. (2008). On the Upwelling of Downwelling Currents. Journal of Physical Oceanography, 38, 2482-2500. https://doi.org/10.1175/2008JPO3783.1.
Natural_forcers_benthos	Water mass intrusions	Upwelling	Upwelling front	Upwelling is a wind-driven ocean process that brings cooler, saltier, and nutrient-rich deep water upward to replace surface water displaced offshore due to Ekman transport.	Zhang, Y., Godin, M., Bellingham, J., & Ryan, J. (2012). Using an Autonomous Underwater Vehicle to Track a Coastal Upwelling Front. IEEE Journal of Oceanic Engineering, 37, 338-347. https://doi.org/10.1109/JOE.2012.2197272.
Natural_forcers_benthos	Morphodynamics	Morphodynamics	Beach morphodynamics	Beach morphodynamics refers to the shape of a beach, including swash/beach width, wave height, and wave period, and influences species richness and abundance in sandy beach environments.	Lercari, D., & Defeo, O. (2006). Large-scale diversity and abundance trends in sandy beach macrofauna along full gradients of salinity and morphodynamics. Estuarine Coastal and Shelf Science, 68, 27-35. https://doi.org/10.1016/J.ECSS.2005.12.017.
Natural_forcers_benthos	Morphodynamics	Beach type	Dean parameter	Beach type refers to the morphodynamic state of fine to medium sand beaches, classified into dissipative, intermediate, and reflective, with characteristic surfzones, stability, sediment storage, and erosion modes.	Short, A., & Hesp, P. (1982). Wave, beach and dune interactions in southeastern Australia. Marine Geology, 48, 259-284. https://doi.org/10.1016/0025-3227(82)90100-1.
Natural_forcers_benthos	Morphodynamics	Declivity	Slope, Beach profile	Beach slope refers to the angle between the beach and the wave crest, which influences wave setup and storm surges.	Guérin, T., Bertin, X., Coulombier, T., & Bakker, A. (2018). Impacts of wave-induced circulation in the surf zone on wave setup. Ocean Modelling, 123, 86-97. https://doi.org/10.1016/J.OCEMOD.2018.01.006.
Natural_forcers_benthos	Hydrological	-	-	Hydrology is the study of the Earth's waters, including their occurrence, distribution, and movement, as well as their chemical and physical properties and interactions with their environments.	Sivakumar, B. (2018). Chaos in Hydrology: Bridging Determinism and Stochasticity. Chaos in Hydrology. https://doi.org/10.1007/978-90-481-2552-4.
Natural_forcers_benthos	Hydrological	Current action	-	Sea current is the movement of water in the ocean, affecting the movement of ships and obstacles they must navigate	Yavin, Y., Frangos, C., & Miloh, T. (1995). Computation of feasible control trajectories for the navigation of a ship around an obstacle in the presence of a sea current. Mathematical and Computer Modelling, 21, 99-117. https://doi.org/10.1016/0895-7177(94)00218-D.
Natural_forcers_benthos	Hydrological	Precipitation	Rain, Storm, Cold front	Precipitation is all forms of liquid and solid water that falls from the atmosphere and reaches the earth's surface, such as rain, snow, sleet, and hail.	Huffman, R., Fangmeier, D., Elliot, W., & Workman, S. (2012). Chapter 3: Precipitation. , 31-54. https://doi.org/10.13031/SWCE.2013.3.
Natural_forcers_benthos	Hydrological	Salinity	-	Salinity is a measure of the dissolved salts in seawater, fundamental to understanding biological and physical processes in coastal waters.	Woody, C., Shih, E., Miller, J., Royer, T., Atkinson, L., & Moody, R. (2000). Measurements of Salinity in the Coastal Ocean: A Review of Requirements and Technologies. Marine Technology Society Journal, 34, 26-33. https://doi.org/10.4031/MTSJ.34.2.4.
Natural_forcers_benthos	Hydrological	Turbidity	-	Turbidity is the scattering of light in water by organic and inorganic particles, particularly sediment, affecting aquatic habitats and primary production.	Lloyd, D., Koenings, J., & Laperriere, J. (1987). Effects of Turbidity in Fresh Waters of Alaska. North American Journal of Fisheries Management, 7, 18-33. https://doi.org/10.1577/1548-8659(1987)7<18:EOTIFW>2.0.CO;2.
Natural_forcers_benthos	Hydrological	Wave action	Exposure, Water-movement disturbance	1 - Wave action is the interaction between waves and currents, such as diffraction, refraction, shoaling, and wave breaking. 2 - Wave action is an important agent of disturbance in coastal marine systems, affecting the abundance, phenotype, performance, and behavior of reef fish.	1 - Ding, Y., & Wang, S. (2011). MODELING OF WAVE-CURRENT INTERACTION USING A MULTIDIRECTIONAL WAVE-ACTION BALANCE EQUATION. , 1, 47-47. https://doi.org/10.9753/ICCE.V32.WAVES.47. 2 - Focht, R. (2018). WEATHERING THE STORM: THE IMPLICATIONS OF WAVE EXPOSURE ON THE DISTRIBUTION, PHENOTYPE AND GROWTH OF A TEMPERATE REEF FISH. . https://doi.org/10.26686/wgtn.17134508.v1.
Natural_forcers_benthos	Physical-chemical	-	-	-	-
Natural_forcers_benthos	Physical-chemical	Carbon	Carbonates, Total carbon content, Organic carbon,Carbonate deposits	Reduced carbon compounds in marine environments are formed by the deposition of organic compounds from plants, animals, and soils. Organic carbon in marine sediments is a critical component of the global carbon cycle, with its degradation influencing various phenomena like carbon sequestration, recycling, and methane production.	1- White, G., & Russell, N. (1995). What is biodegradation. , 28-64. https://doi.org/10.1007/978-94-011-1348-9_2. 2 - LaRowe, D., Arndt, S., Bradley, J., Estes, E., Hoarfrost, A., Lang, S., Lloyd, K., Mahmoudi, N., Orsi, W., Walter, S., Steen, A., & Zhao, R. (2020). The fate of organic carbon in marine sediments - New insights from recent data and analysis. Earth-Science Reviews, 204, 103146. htt…
Natural_forcers_benthos	Physical-chemical	Dissolved oxygen	Oxygen saturation, Seawater oxygen	Dissolved oxygen (DO) content in marine environments is crucial for life and water quality, playing a role in biogeochemical processes and respiration of plants and animals.	Balkıs, N. (2012). The Effect of Marmara (Izmit) Earthquake on the Chemical Oceanography and Mangan Enrichment in the Lower Layer Water of Izmit Bay, Turkey. . https://doi.org/10.5772/27939.
Natural_forcers_benthos	Physical-chemical	pH	-	The pH value is the acidity or alkalinity of a process medium, playing a key role in many chemical or biological reactions and mechanical/physical actions.	Aparna, V. (2014). Development of automated pH monitoring & control system through USB Data Acquisition. 2014 6th IEEE Power India International Conference (PIICON), 1-6. https://doi.org/10.1109/POWERI.2014.7117602.
Natural_forcers_benthos	Physical-chemical	Nitrogen	Nitrite, Nitrate, Organic nitrogen, Nitrogen cycle components	Nitrogen in marine environments is the most limiting nutrient for marine productivity and is a key process in controlling eutrophication levels and microbially mediated nitrogen transformations.	Ozkan, E., Büyükışık, B., & Sunlu, U. (2013). Nutrient Fluxes and Their Dynamics in the Inner Izmir Bay Sediments (Eastern Aegean Sea). . https://doi.org/10.5772/51546.
Natural_forcers_benthos	Physical-chemical	Organic matter	Marine biomass, Seawater Organic Content	Organic matter in marine environments is a complex mixture of carbohydrates, lipids, and proteins present in seawater and sediments, affecting processes like marine nutrient and living organism biochemical cycles.	Mecozzi, M., Pietroletti, M., & Conti, M. (2008). The investigation of compositional and structural characteristics of natural marine organic matter: a review. International Journal of Environment and Pollution, 32, 527-549. https://doi.org/10.1504/IJEP.2008.018416.
Natural_forcers_benthos	Physical-chemical	Sediment size	Grain size, Granulometry	Sediment particle size composition in marine context can be defined by the range of naturally found sediment particle sizes in association with faunal assemblages.	Cooper, K. (2012). Setting limits for acceptable change in sediment particle size composition following marine aggregate dredging.. Marine pollution bulletin, 64 8, 1667-77 . https://doi.org/10.1016/j.marpolbul.2012.05.031.
Natural_forcers_benthos	Physical-chemical	Sediment type	-	Sediment type in marine environments is composed of both food and non-food particle types, with food abundance and variety potentially regulating deposit-feeding species diversity.	Whitlatch, R. (1981). Animal-sediment relationships in intertidal marine benthic habitats: Some determinants of deposit-feeding species diversity. Journal of Experimental Marine Biology and Ecology, 53, 31-45. https://doi.org/10.1016/0022-0981(81)90082-4.
Natural_forcers_benthos	Physical-chemical	Sediment transportation	Sediment deposition, Sediment erosion	Sediment transport involves the transfer of fluviatile sediments from land surfaces, river systems, estuaries, deltas, and continental shelves to the deep ocean.	Collins, M. (1986). Processes and controls involved in the transfer of fluviatile sediments to the deep ocean. Journal of the Geological Society, 143, 915 - 920. https://doi.org/10.1144/gsjgs.143.6.0915.
Natural_forcers_benthos	Physical-chemical	Temperature	Seasonal pattern	Temperature plays a direct role in the distribution and survival of marine ectotherms through temperature-dependent effects on their physiology and indirectly by affecting their susceptibility to other stressors.	Sokolova, I., & Lannig, G. (2008). Interactive effects of metal pollution and temperature on metabolism in aquatic ectotherms: implications of global climate change. Climate Research, 37, 181-201. https://doi.org/10.3354/CR00764.
Natural_forcers_benthos	Physical-chemical	Geomagnetism	Magnetism, Magnetic field, Declination (degrees), Inclination (degrees)	1 - Geomagnetism is the steady action of the geomagnetic field on living systems, influencing many biological processes and potentially playing a role in plant evolution. 2 - The Earth's magnetic field is generated by a dynamo in the liquid iron core, which convects in response to cooling of the overlying rocky mantle.	1 - Occhipinti, A., Santis, A., & Maffei, M. (2014). Magnetoreception: an unavoidable step for plant evolution?. Trends in plant science, 19 1, 1-4 . https://doi.org/10.1016/j.tplants.2013.10.007. 2 - Gubbins, D., Sreenivasan, B., Mound, J., & Rost, S. (2011). Melting of the Earth’s inner core. Nature, 473, 361-363. https://doi.org/10.1038/nature10068.
Natural_forcers_benthos	Physical-chemical	Trace elements	Metals, Oligoelements, Inorganic micronutrients	1 - Trace elements are micronutrients that provide proteins with unique coordination, catalytic, and electron transfer properties, crucial for proper growth, development, and physiology of organisms. 2 - Trace elements are inorganic micronutrients present in the organism in concentrations of parts per million (g/g) or parts per billion (ng/g).	1 - Zhang, Y., & Gladyshev, V. (2009). Comparative genomics of trace elements: emerging dynamic view of trace element utilization and function. Chemical reviews, 109 10, 4828-61. https://doi.org/10.1021/cr800557s. 2 - Mertz, W. (1996). Trace elements in the elderly.. Nutrition, 12 7-8, 549-50 . https://doi.org/10.1016/S0899-9007(97)85090-3.
Natural_forcers_benthos	Physical-chemical	Wind	Wind speed, Wind direction	1 - Wave generation by wind involves airflow undulations with pressures least over crests and greatest over troughs, causing waves to grow exponentially. 2 - Oceanic winds define spatiotemporal pathways and barriers for large-scale aerial movements, influencing dispersal and migration processes of aerial organisms.	1. Benjamin, B. (1962). Physical interpretation of the mathematical theory of wave generation by wind. Journal of Fluid Mechanics, 14, 385 - 398. https://doi.org/10.1017/S0022112062001305. 2. Felicísimo, Á., Muñoz, J., & González‐Solís, J. (2008). Ocean Surface Winds Drive Dynamics of Transoceanic Aerial Movements. PLoS ONE, 3. https://doi.org/10.1371/journal.pone.0002928.
Natural_forcers_benthos	Moon phase	-	Moonlight, Lunar Periods, Moon phase	1 - Moonlight affects marine biodiversity by affecting reproduction synchronization and activity in different animal taxa. 2 - Many marine species exhibit lunar rhythms, which are connected to metabolic/endocrine pathways and interactions between circadian and circatidal/circalunar rhythms.	1 - Kronfeld-Schor, N., Dominoni, D., Iglesia, H., Levy, O., Herzog, E., Dayan, T., & Helfrich-Forster, C. (2013). Chronobiology by moonlight. Proceedings of the Royal Society B: Biological Sciences, 280. https://doi.org/10.1098/rspb.2012.3088. 2 - Andreatta, G., & Tessmar-Raible, K. (2020). The Still Dark Side of the Moon: Molecular Mechanisms of Lunar-Controlled Rhythms and Clocks. Journal of M…
Natural_forcers_benthos	Moon phase	Tide range	Tide level, Tidal range, Ocean tide	Ocean tides are the regular rise and fall of the sea caused by the gravitational attraction of the Moon and Sun.	Cazenave, A. (2000). Tides, a Scientific History David E. Cartwright Cambridge University Press, Cambridge, 1998 (324 pages). £45, hardback, ISBN 0-521-62145-3. European Review, 8, 272 - 273. https://doi.org/10.1017/S1062798700004853.

## Sheet: Fishes Glossary
Column	Filling	Example or Subcategory	Synonyms	Meaning_Portuguese	Definition	Reference 1	Reference 2	Reference 3
Fishing_gear	Trawls	Bottom trawl	Bottom otter trawl, bottom trawling	Arrasto de fundo	Trawling is the operation of towing a net to catch fish and/or shellfish. The trawls are towed either with bottom contact or in midwater.	https://www.fao.org/fishery/en/geartype/search	https://www.icmbio.gov.br/cepsul/artes-de-pesca.html
Fishing_gear	Trawls	Bottom pair trawl	Pair trawling	Arrasto de parelha	The Bottom pair trawling is operated by two vessels, each towing a trawl warp attached to the bridles in front of the two trawl wings. Bottom pair trawls can be operated in very shallow waters (2-5 meters) to depths down to 5-800 meters, in marine and inland waters.	https://www.fao.org/fishery/en/geartype/search	https://www.icmbio.gov.br/cepsul/artes-de-pesca.html
Fishing_gear	Trawls	Double-rig trawl	Twin rig trawl, sole twin rig	Arrasto duplo, arrasto de fundo duplo	Twin bottom otter trawls are two trawl nets towed over the seabed by one boat.	https://www.fao.org/fishery/en/geartype/search	https://www.icmbio.gov.br/cepsul/artes-de-pesca.html
Fishing_gear	Trawls	Midwater trawl	Demersal trawl, demersal trawling	Arrasto de meia água	Midwater trawling is carried out mainly at sea, on the continental shelf, sometimes in deeper waters as well as in some lakes.	https://www.fao.org/fishery/en/geartype/search
Fishing_gear	Trawls	Gerival fishing	Gerival net, shrimp trawl (gerival)	Gerival	The gerival is a fishing device used by artisanal fishers in estuarine waters where there is a strong tidal current.	https://www.fao.org/fishery/en/geartype/search	https://www.icmbio.gov.br/cepsul/artes-de-pesca.html
Fishing_gear	Trawls	Beam trawls	Beamtrawling	Arrasto, Arrastão	A beam trawl consists of a cone-shaped body ending in a bag or codend, which retains the catch. Beam trawl is normally towed on outriggers, one trawl on each side. This technique is very successful used in many parts of the world for catching shrimp and flatfish normally in shallower depth than 100 meters.	https://www.fao.org/fishery/en/geartype/search	https://www.icmbio.gov.br/cepsul/artes-de-pesca.html
Fishing_gear	Gillnets and entangling nets	Gillnets	Drift nets	Rede de emalhe, emalhe	Gillnets and entangling nets are strings of single, double or triple netting walls, vertical, near by the surface, in midwater on on the bottom, in which fish will gill, entangle or enmesh.	https://www.fao.org/fishery/en/geartype/search	https://www.icmbio.gov.br/cepsul/artes-de-pesca.html
Fishing_gear	Gillnets and entangling nets	Bottom gillnet	Bottom set gillnets, set net, set gillnets	Rede de emalhe de fundo, emalhe de fundo, caçoeiro	Set gillnets are attached to poles fixed in the substrate or an anchor system to prevent movement of the net. The fishing net is anchored and signaled by buoys during the fishing operation.	https://www.fao.org/fishery/en/geartype/search	https://www.icmbio.gov.br/cepsul/artes-de-pesca.html	https://www.fisheries.noaa.gov/national/bycatch/fishing-gear-gillnets
Fishing_gear	Gillnets and entangling nets	Surface gillnet	Pelagic gillnet	Rede de emalhe de superfície	Drift gillnets are kept afloat at the proper depth using a system of weights and buoys attached to the headrope, footrope, or floatline. The fishing net is not anchored so it drifts away from the vessel.	https://www.fao.org/fishery/en/geartype/search	https://www.icmbio.gov.br/cepsul/artes-de-pesca.html	https://www.fisheries.noaa.gov/national/bycatch/fishing-gear-gillnets
Fishing_gear	Gillnets and entangling nets	Midwater gillnet	Demersal gillnet	Rede de emalhe de meia água, emalhe de meia água	The fishing net is anchored and signaled by buoys during the fishing operation.	https://www.fao.org/fishery/en/geartype/search
Fishing_gear	Hooks and lines	Bottom longline	Bottom-set longlines, set longlines	Espinhel fixo ou de fundo	Bottom longlines have a mainline weighted to the seafloor with buoy lines marked by flags on either end, called high flyers.	https://www.fao.org/fishery/en/geartype/search
Fishing_gear	Hooks and lines	Surface longline	Pelagic longline	Espinhel de superfície	Surface gillnet can take place without an anchorage system but requires monitoring by the fishers while the net drifts with the currents	https://www.fao.org/fishery/en/geartype/search	https://doi.org/10.14393/SN-v35-2023-67973x
Fishing_gear	Hooks and lines	Pole and line	Bait boat, pole and line	Vara e isca-viva	In this type of fishing, the bait (sardines, mackerel) is captured through the seine with the help of the panga. Live fish are thrown into the sea to keep the school close to the boat. On the edge of the boat, several fishermen equipped with a rod with line and hook, launch them onto the school of fish and then pull them on board.	https://www.fao.org/fishery/en/geartype/search	https://www.icmbio.gov.br/cepsul/artes-de-pesca.html
Fishing_gear	Hooks and lines	Fishing rod	Casting rod, fishing-pole, fishpole	Vara ou caniço, vara de pesca	Fishing rods/poles are made of wood (including bamboo, also constructed of split cane) and increasingly of fiberglass. Pole and lines can be operated either from the shore (sport fishing) or (for commercial or sport fishing) from any type of vessel, from the smallest ones.	https://www.fao.org/fishery/en/geartype/search	https://www.icmbio.gov.br/cepsul/artes-de-pesca.html
Fishing_gear	Hooks and lines	Jigging	Jigging rod	Zangarilho, garatéia, garatéia automática	It is a squid catching device, where the lines with their respective weights are thrown into the water, and in continuous movements, they rise and fall. In this type of fishing, two or more types of special hooks are used. The simplest known as garateia, and the most sophisticated as zangarilho.	https://www.fao.org/fishery/en/geartype/search	https://www.icmbio.gov.br/cepsul/artes-de-pesca.html
Fishing_gear	Hooks and lines	Trolling	Trolling lines	Corrico ou linha de corso	Trolling is a method of fishing where the boat tows a line or lines with one or more hooks with a natural bait, or what is more common, an artificial lure on to target fish swimming in the upper layers of the water column. Artificial baits are used (metallic, synthetic, wood, bone, white bird feathers and straw and corn), or bait made from fish, squid, etc.	https://www.fao.org/fishery/en/geartype/search	https://www.icmbio.gov.br/cepsul/artes-de-pesca.html	https://www.seafish.org/responsible-sourcing/fishing-gear-database/gear/trolling/
Fishing_gear	Hooks and lines	Handline fishing	Handlining	Linha de mão, linha de fundo	It is a fishing device widely used to capture bottom fish, in parcels, banks or portions of the shallow continental shelf. They are made up of the following parts: line, handle, sinker and hook.	https://www.fao.org/fishery/en/geartype/search	https://www.icmbio.gov.br/cepsul/artes-de-pesca.html
Fishing_gear	Pots and traps	Cover pots	Fish pot, pots, potfishing, covo-fish trap	Covo	These are transportable fishing gear, which have one or more opening (entry funnel) for fish to enter, being very effective in capturing slow-moving species that live close to the bottom.	https://www.fao.org/fishery/en/geartype/search	https://www.icmbio.gov.br/cepsul/artes-de-pesca.html
Fishing_gear	Pots and traps	Lantern nets	Light trap, collect by artificial reef eco-friendly (CARE)	Armadilhas de luz, armadilhas luminosas, atrator luminoso	A lantern net (or covered pot) is a cone- or pyramid-shaped rigid structure that catches fish by quickly falling over the top of the fish to prevent its escape. Type of open trap of a conical form, the lower opening being the larger. Cast by hand in shallow water, it covers the bottom to catch the fish. Once captured, the fish are removed by way of the upper opening.	https://www.fao.org/fishery/en/geartype/search	https://www.icmbio.gov.br/cepsul/artes-de-pesca.html	https://www.fishbase.se/glossary/Glossary.php?q=lantern+net
Fishing_gear	Pots and traps	Baited traps	Trap fishing, trap fisheries, trap bait	Armadilha com isca, armadilha iscada	A lantern net (or covered pot) is a cone- or pyramid-shaped rigid structure that catches fish by quickly falling over the top of the fish to prevent its escape. Baited traps will attract fish by the scent of the bait and swim through the entrance where they will be trapped.	https://www.fao.org/fishery/en/geartype/search	https://www.afma.gov.au/methods-and-gear/traps
Fishing_gear	Pots and traps	Unbaited traps	Unbaited fish traps	Armadilha sem isca	A lantern net (or covered pot) is a cone- or pyramid-shaped rigid structure that catches fish by quickly falling over the top of the fish to prevent its escape. No bait is used.	https://www.fao.org/fishery/en/geartype/search
Fishing_gear	Pots and traps	Aviãozinho nets	Fyke nets, trap nets	Aviãozinho	It is a fixed trap widely used by artisanal fishing on the south coast, in shallow lakes. It is efficient in capturing pink and legitimate shrimp. As an accessory, the light attraction and accompanying fauna are used.	https://www.fao.org/fishery/en/geartype/search	https://www.icmbio.gov.br/cepsul/artes-de-pesca.html
Fishing_gear	Pots and traps	Corral fishing	Fish corral, fishing corral	Curral	There is a wall ("espia") that serves as a guide for the fish, It is a enclosure where fish are trapped. When discovering the "espia" with the enclosure, it is located at the mouth of the entrance, which is an opening constructed in such a way as to make it difficult for the fish to return.	https://www.fao.org/fishery/en/geartype/search	https://www.icmbio.gov.br/cepsul/artes-de-pesca.html
Fishing_gear	Pots and traps	Fixed traps	Fixed fish-trap	Cerco fixo, Zangaria	There is a wall ("espia") that serves as a guide for the fish, It is a enclosure where fish are trapped. When discovering the "espia" with the enclosure, it is located at the mouth of the entrance, which is an opening constructed in such a way as to make it difficult for the fish to return.	https://www.fao.org/fishery/en/geartype/search	https://www.icmbio.gov.br/cepsul/artes-de-pesca.html	https://www.teses.usp.br/teses/disponiveis/106/106132/tde-26102016-113045/publico/Kefalas_HC_2016.pdf
Fishing_gear	Seines	Purse seine	Boat seine	Cerco	Fencing consists of the use of a large net used to surround schools of fish. After viewing the schools, a boat, called a “panga”, is lowered from the vessel carrying one of the ends of the net, surrounding the school, forming a pocket where the fish are surrounded. When collecting the net, the bag reduces its size, until the moment is suitable for fishing.	https://www.fao.org/fishery/en/geartype/search	https://www.icmbio.gov.br/cepsul/artes-de-pesca.html
Fishing_gear	Seines	Beach seine	Beach seine hauls, Beach seine trawl	Arrasto de praia, arrastão	Beach seines are generally used near the shore in shallow waters either in inland and sea waters. They are usually set from a boat (in general, a small boat, in many cases, without engine).	https://www.fao.org/fishery/en/geartype/search	https://www.icmbio.gov.br/cepsul/artes-de-pesca.html
Fishing_gear	Seines	Seine nets	Seine net-fishing, hand-operated haul seines	Picaré	A seine net is a very long net, with or without a bag in the centre, which set either from the shore or from a boat and are operated both inland and in marine waters. They can be used in the surface or mid-water.	https://www.fao.org/fishery/en/geartype/search	https://www.icmbio.gov.br/cepsul/artes-de-pesca.html
Fishing_gear	Falling gear	Cast nets	Casting nets, falling gear	Tarrafa	Cast nets often target small schooling species of fish and shrimp near the surface. Cast nets are used in both marine and inland waters.	https://www.fao.org/fishery/en/geartype/search	https://www.icmbio.gov.br/cepsul/artes-de-pesca.html
Fishing_gear	Spearfishing	Harpoons	Handheld harpoons	Arpão, pesca com arpão, fisga	It is a very old device, made up of a small piece of pointed iron, with one or two side barbs (fixed or articulated) that prevent the fish from escaping. The rear part is equipped with a small tube where a wooden rod is inserted, for handling used to harpoon species that are close to the surface.	https://www.fao.org/fishery/en/geartype/search	https://www.icmbio.gov.br/cepsul/artes-de-pesca.html
Fishing_gear	Spearfishing	Spear guns	Hand spears, pole spears	Arma de pesca, arbalete	Spearfishing is the use of hand-held underwater gear to capture marine organisms such as fish, cephalopods and crustaceans. Underwater refers exclusively to fishing actions undertaken by means of freediving, SCUBA diving or hookah diving. The most common underwater harvesting gear are spearguns, pole spears, and Hawaiian slings.	https://www.fao.org/fishery/en/geartype/search	https://www.icmbio.gov.br/cepsul/artes-de-pesca.html	https://link.springer.com/article/10.1007/s11160-023-09790-7
Fishing_gear	Lift nets	Dip net	Dip netting, portable hand lift nets	Puçá, sarrico, coador, gererê	Lift nets consist of a horizontal netting panel or a bag shaped like a parallelepiped, pyramid or cone with the opening facing upwards. Lift nets are hauled out by hand or mechanically.	https://www.fao.org/fishery/en/geartype/search	https://www.icmbio.gov.br/cepsul/artes-de-pesca.html
Fishing_gear	Dredges	Hand dredges	Hand dredging	Dragas/dragagens manuais	The dredges are gears which are dragged along the bottom. These dredges are operated by hand in shallow waters, from the shore or from a boat, either in inland and sea waters.	https://www.fao.org/fishery/en/geartype/search
Fishing_gear	Dredges	Mechanized dredges	Towed dredges	Dragas/dragagens mecânicas	This method is used for harvesting shellfish from the sea bed. The towed dredge scrapes up the complete shells from the bottom and stores them in its bag until they are brought aboard.	https://www.fao.org/fishery/en/geartype/search
Fishing_gear	Fish Aggregating Devices (FADs)	Natural FAD	Natural fish aggregating device, natural fishing aggregation device	Dispositivo agregador de peixeis natural	They are made of natural structures or floating objects, including free-floating logs (tree trunks) and large marine animals, such as whale sharks, around which fish congregate. This is referred to as ‘natural-associated’ or ‘object-associated’ fishing.	https://www.fao.org/fishery/en/geartype/search	https://www.fao.org/fishery/en/equipment/fad/en	https://www.msc.org/en-au/what-you-can-do/eat-sustainable-seafood/what-is-fad-free-tuna
Fishing_gear	Fish Aggregating Devices (FADs)	Anchored FAD (aFAD)	Anchored fish aggregating device, anchored fishing aggregation device	Dispositivo agregador de peixeis ancorado	They are rafts – often made of bamboo – fixed to an anchored buoy, usually in coastal waters. Anchored FADs (often referred to as aFADs) can be either non-entangling or entangling. They are used by both commercial and subsistence fisheries and are most commonly associated with pole and line fishing. The FAD stays in the same position and doesn’t drift, reducing the risk of it getting lost or dama…	https://www.fao.org/fishery/en/geartype/search	https://www.fao.org/fishery/en/equipment/fad/en	https://www.msc.org/en-au/what-you-can-do/eat-sustainable-seafood/what-is-fad-free-tuna
Fishing_gear	Fish Aggregating Devices (FADs)	Drifting FAD (dFAD)	Drifting fish aggregating device, drifting fishing aggregation device	Dispositivo agregador de peixeis à deriva	It is typically has a floating structure (such as a bamboo or metal raft with buoyancy provided by buoys, corks, etc.) and a submerged structure (made of old netting, canvass, ropes, etc.). Drifting FADs are commonly used alongside purse seine nets.	https://www.iss-foundation.org/glossary/drifting-fads/	https://www.fao.org/fishery/en/equipment/fad/en	https://www.msc.org/en-au/what-you-can-do/eat-sustainable-seafood/what-is-fad-free-tuna
Fishing_gear	Fish Aggregating Devices (FADs)	Associated school	FAD-associated school	Cardume associado, pesca de sombra	This fishing technique consists of attracting and concentrating schools of fish using the vessel's own hull with a Fish Aggregator Device (FAD), which can be a permanent, semi-permanent or temporary structure or device used to attract fish.	https://www.gov.br/agricultura/pt-br/assuntos/mpa/cadastro-registro-e-monitoramento/cardume-associado	https://www.gov.br/agricultura/pt-br/assuntos/mpa/legislacao/atum/portaria-interministerial-sg-pr-mma-no-59-a-de-09-11-2018.pdf/view#:~:text=NOVEMBRO%20DE%202018-,PORTARIA%20INTERMINISTERIAL%20SG%2DPR%2FMMA%20N%C2%BA%2059%2DA%2C,por%20embarca%C3%A7%C3%B5es%20de%20pesca%20brasileiras.
Fishing_gear	Diving or Hand-collection	Hand collection	Coleta manual	Coleta de recursos pesqueiro de maneira manual	Fishery That use manual catch towar fishery resouces	https://www.afma.gov.au/methods-and-gear/diving-and-hand-collection; https://doi.org/10.1016/j.ecss.2018.06.024
classifying_fish_migrations	Oceanodromous		oceanódomo	Peixes oceanódromos vivem e migram exclusivamente em ambientes de água salgada.	Truly migratory fishes which live and migrate wholly in the sea.
classifying_fish_migrations	Potadromous		potadrómo	Peixes potamódromos vivem e migram inteiramente em ambientes de água doce, tributários a montante, canais de rios, lagos e rios conectados.	Truly migratory fishes whose migrations occur wholly within fresh water.
classifying_fish_migrations	Anadromous		anádromos	Peixes anádromos são espécies que passam a maior parte de suas vidas em água salgada, mas se deslocam à água doce para desovar. Peixes anádromos nascem em água doce, nadam para o oceano onde crescem e amadurecem, e então retornam para água doce para se reproduzir, porntanto viajam distâncias significativas, às vezes centenas ou mesmo milhares de milhas, para chegar aos seus locais de desova.	Diadromous fishes which spend most of their lives in the sea and migrate to fresh water to breed
classifying_fish_migrations	Catadromous		catádromos	Peixes catádromos são aqueles que vivem principalmente em água doce, mas se direcionam à água salgada para se reproduzir. Essa movimentação é tipicamente para fins de desova, após a qual os adultos retornam aos habitats de água doce para viver o resto de suas vidas.	fishes which spend most of their lives in fresh water and migrate to the sea to breed
classifying_fish_migrations	Diadromous		diádromos	Peixes diádromos são espécies que transiotam entre ambientes de água doce e salgada. Esta categoria inclui peixes anádromos e catádromos, cada um com padrões de migração distintos.	Truly migratory fishes which migrate between the sea and fresh water
classifying_fish_migrations	Amphidromous		anfídromos	Peixes anfídromos são um tipo de peixe diádromo que se movem entre água doce e salgada, mas não especificamente para fins de desova. Peixes anfídromos transitam entre habitats de água doce e salgada durante seu ciclo de vida, mas essa migração não está diretamente relacionada à reprodução. As migrações podem ser para alimentação, crescimento ou outros estágios da vida, em vez de desova.	fishes whose migration from fresh water to the sea, or vice-versa, is not for the purpose of breeding, but occurs regularly at some other defi nite stage of the life-cycle
